# Supplementary material for: Integrated analysis of mRNA and viral miRNAs in the kidney of Carassius auratus gibelio response to cyprinid herpesvirus 2
Source: Sci Rep. 2017 Oct 23;7:13787. doi: 10.1038/s41598-017-14217-y (PMC5653811; doi:10.1038/s41598-017-14217-y)
Supplement: Supplementary file 1 — Supplementary Dataset [file 41598_2017_14217_MOESM1_ESM.xlsx]

## Sheet: Supplementary information
Integrated analysis of mRNA and viral miRNA in the kidney of Carassius auratus gibelio response to cyprinid herpesvirus 2 Jianfei Lu1&, Dan Xu1, 2, 3&, Yousheng Jiang1, 2, 3, shanyun Kong1, Zhaoyuan Shen1, Siyao Xia1, Liqun Lu1, 2, 3* 1, National Pathogen Collection Center for Aquatic Animals, Shanghai Ocean University, Shanghai, P. R. China; 2, Key Laboratory of Aquaculture Ministry for Freshwat…
Supplementary data introduction
Figure S1. GO analysis of the significantly differentially expressed genes.
Figure S2. KEGG pathway enrichment analysis of the significantly differentially expressed genes.
Figure S3. GO enrichment analysis of the predicted targets of viral miRNAs.
Figure S4. KEGG pathway enrichment analysis of the predicted targets of viral miRNAs.
Figure S5. Full length images of the cropped blots presented in main Figure 3B.
Table S1. Assembly and annotation results of transcriptome sequencing.
Table S2. Summary of preliminary analysis of small RNA libraries.
Table S3. Primers used in the present study.
Table S4. Differentially expressed genes between the CyHV-2 pre- and post-infected in silver crucian carp kidney, the sequence data were analysed using the DEGseq software, with the criteria of fold changes >2 and FDR<0.001 to identify significantly differentially expressed genes.
Table S5. Terminal variants of CyHV-2 encoded miRNAs
Table S6.The miRNA-mRNA target pairs.Targets were identified based on sequence complementarities and the free energy of the predicted RNA duplex using miRanda and TargetScan.
Table S7. GO analysis of miRNA-mRNAs interacting pairs.
Table S8. KEGG analysis of miRNA-mRNAs interacting pairs.
Table S9. Genes involved in RIG-I-like receptor signaling pathway.

## Sheet: Figure S1
Figure S1. GO analysis of the significantly differentially expressed genes.Gene number: number of target genes in each term or pathway. Rich factor: the ratio of the number of target genes divided by the number of all the genes in each term.

## Sheet: Figure S2
Figure S2. GO analysis of the significantly differentially expressed genes.Gene number: number of target genes in each term or pathway. Rich factor: the ratio of the number of target genes divided by the number of all the genes in each term.

## Sheet: Figure S3
Figure S1. GO analysis of the significantly differentially expressed genes.Gene number: number of target genes in each term or pathway. Rich factor: the ratio of the number of target genes divided by the number of all the genes in each term.

## Sheet: Figure S4
Figure S2. KEGG pathway enrichment analysis of the significantly differentially expressed genes.Gene number: number of target genes in each term or pathway. Rich factor: the ratio of the number of target genes divided by the number of all the genes in each pathway。

## Sheet: Figure S5
Figure S5. Full length images of the cropped blots presented in main Figure 3B.

## Sheet: Table S1
Table S1. Assembly and annotation results of transcriptome sequencing.
Category	Number	Database	Number of unigenes
Total Raw Reads	573340100	NR	14409
Total Clean Reads	564633312	Pfam	10545
Q20 percentage	0.9424	Swiss-Prot	11682
GC percentage	0.4807	KEGG	8080
Total number of contigs	26664	COG	10902
Total length (bp) of contigs	19862651	GO	10557
Mean Length (bp) of contigs	744	Total Number of annotated nigenes	20386
N50 of contigs	1118
Total number of unigenes	20386
Total length (bp) of unigenes	13210026	None annotated unigenes	6280
Mean length (bp) of unigenes	647
N50 of unigenes	898

## Sheet: Table S2
Table S2. Summary of preliminary analysis of small RNA libraries.
Category	Number
Raw reads	10714657
Clean Reads	9652774
Rfam	430421
Repeats	441
rRNA	326589
tRNA	58393
snoRNA	6686
snRNA	5210
other Rfam RNA	33543

## Sheet: Table S3
Table S3. Primers used in the present study.
Primer		Sequence (5′–3′)	Application
IRF3	F	CCCGGGGGATTCAACATGAAATCAGCCAG	vector construction
	R	CTCGAGCGGAGTCCATCTTTAGGTATTGG
RBMX	F	CCCGGGGGATACTGAGATGGACTCTGTGG
	R	CTCGAGCGGGAGTACAGCTTGAAACTGAA
PIN1	F	CCCGGGGGACCGAGTCAGGAGTTCACATC
	R	CTCGAGCGGTTTAAACGTTGGATTGCTCA
ORF4	F	CCCGGGGGAGGTGGTGTCATCTTGAGGTA
	R	CTCGAGCGGGTTTTATTTCACAATGTTCGTA
ORF6	F	CCCGGGGGAGGTCCAGAGTAAAATGTAAA
	R	CTCGAGCGGACACGAATAAATCTCAAACT
IRF3-mut	F	CCCGAGGTGATTTCAAGTTTGCTTTCAAAAG
	R	CTTTTGAAAGCAAACTTGAAATCACCTCGGG
RBMX- mut	F	GAGATGGGAGATGTGGAGGGGAGAATAAAAC
	R	GTTTTATTCTCCCCTCCACATCTCCCATCTC
PIN1- mut	F	CTGACCGAGGAGGAAAAGTGGCTTGAGCAAT
	R	ATTGCTCAAGCCACTTTTCCTCCTCGGTCAG
ORF4- mut	F	CTGATGCTAGGAGGACAATGGCTAGTGCGAG
	R	CTCGCACTAGCCATTGTCCTCCTAGCATCAG
ORF6- mut	F	TTTATTCGTGTCAATAAAACATGCGTTTCTA
	R	TAGAAACGCATGTTTTATTGACACGAATAAA
IRF3	F	AGGGATTGTGCATGATAGGC	qRT-PCR
	R	ATTTCGCTTTGTCGTTAGGG
RBMX	F	AGATGCGGCAAGGGAAATGA
	R	CGGCGTCCCAAAGACTCAAA
PIN1	F	GAGTTTGGCGTCTCAGTT
	R	ATGTCTCCGACCTTCAGC
MAPK7	F	AGATTCTTCCACAGCACCAG
	R	GCTCCCAAGGACGACATA
MHC-1	F	CTCATCTCCAGTCGTGTGTCA
	R	AAAGGTCCCGTCATCATTAGG
NFKB1	F	AGTTTGCCATCGTCTTCA
	R	TTGGGTTCACTCGTTTCA
β-actin	R	CACTGTGCCCATCTACGAG
	F	CCATCTCCTGCTCGAAGTC

## Sheet: Table S4
Table S4. Differentially expressed genes between the CyHV-2 pre- and post-infected in silver crucian carp kidney, the sequence data were analysed using the DEGseq software, with the criteria of fold changes >2 and FDR<0.001 to identify significantly differentially expressed genes.
gene_ID	T1K_rpkm	T2K_rpkm	T3K_rpkm	T4K_rpkm	T5K_rpkm	T6K_rpkm
comp14914_c0	171	57.03	563.59	46667.7	-46104.1	35510.3
comp9493_c0	54.05	21.02	290.78	25010.1	-24719.3	15778.1
comp12300_c0	28.49	12.27	54.94	17015.5	-16960.6	8741.34
comp11438_c0	173.48	1181.87	159.31	6029.96	-5870.65	10222
comp11269_c0	8.37	5.29	10.22	5768.1	-5757.88	4626.55
comp11307_c0	16.96	7.1	113.56	3038.55	-2924.99	1623.89
comp9989_c0	3.48	1.74	10.82	2314.69	-2303.87	1766.3
comp15542_c0	8.77	22.26	6.42	1744.9	-1738.48	1858.15
comp14887_c0	44.69	65.33	50.11	1773.86	-1723.75	722.12
comp17320_c0	299.18	217.65	254.3	1622.67	-1368.37	1678.59
comp15532_c0	98.21	4.16	50.1	1363.5	-1313.4	1228.43
comp17284_c0	205.56	76.88	92.65	1264.7	-1172.05	791.09
comp16853_c0	237.43	186.35	134.83	1231.12	-1096.29	1171.44
comp16036_c0	25.04	79.5	72.52	1141.99	-1069.47	1057.06
comp13545_c0	22.79	14	28.03	1088.3	-1060.27	733.88
comp14306_c0	2.16	0.81	2.39	1056.26	-1053.87	898.91
comp14889_c0	127.25	45.02	72.45	1082.9	-1010.45	631.64
comp17395_c0	94.25	40.71	47.47	1053.01	-1005.54	670.03
comp16704_c0	184.14	139.69	144.31	1142.79	-998.48	923.07
comp16691_c3	1.47	1.32	1.84	885.63	-883.79	1167.46
comp16103_c0	119.24	53.04	108.9	979.57	-870.67	1626.8
comp17287_c0	3.64	2.34	2.45	862.52	-860.07	521.46
comp16814_c0	158.57	161.37	84.95	878.59	-793.64	1012.99
comp15850_c0	100.22	72.93	123.87	887.86	-763.99	702
comp15912_c0	36.64	35.23	29.29	740.85	-711.56	583.08
comp17324_c1	194.1	141.68	120.04	796.62	-676.58	1778.43
comp16653_c0	75.98	4.79	45.16	717.63	-672.47	423.94
comp16760_c0	4.53	1.44	18.69	682.63	-663.94	720.27
comp17063_c0	7.77	32.07	7.34	621.66	-614.32	443.09
comp6495_c0	14.4	18.91	12.51	579.76	-567.25	194.4
comp11552_c0	134.89	123.79	28.26	593.88	-565.62	581.69
comp17374_c9	6.68	5.11	5.09	551.79	-546.7	754.59
comp14236_c0	37.91	15.72	28.95	570.25	-541.3	209.38
comp6629_c0	88.45	63.1	64.39	587.86	-523.47	406.68
comp13940_c0	3.34	10.91	30.44	524.19	-493.75	662.59
comp10365_c0	51.09	29.76	26.68	501.79	-475.11	424.85
comp16868_c0	79.68	33.77	54.05	517.16	-463.11	442.38
comp17172_c0	1.76	0.9	2.43	453.3	-450.87	471.3
comp13994_c0	2.62	0.48	4.44	445.94	-441.5	319.51
comp15004_c0	6.53	7.87	12.04	424.06	-412.02	547.4
comp15354_c0	2.01	1.19	0.79	369.55	-368.76	911.59
comp13235_c0	4.63	0.41	24.75	392.69	-367.94	320.84
comp16350_c0	1.56	2.52	1.95	357.85	-355.9	198.22
comp16507_c0	24.48	7.14	48.53	398.55	-350.02	919.43
comp16470_c0	17.7	13.66	14.62	341.83	-327.21	280.51
comp16277_c0	17.94	18.96	15	333.48	-318.48	253.96
comp14625_c0	25.36	4.2	11.02	329.24	-318.22	406.52
comp6922_c0	13.9	20.27	14.28	311.07	-296.79	193.36
comp16433_c0	8.15	0.52	2.2	286.05	-283.85	283.64
comp17174_c0	0.72	0.81	0.47	277.4	-276.93	112.71
comp14051_c0	44.1	124.1	28.44	299.04	-270.6	426.34
comp15717_c0	41.12	48.16	30.05	290.96	-260.91	230.62
comp6862_c0	2.42	1.71	3.88	261.76	-257.88	243.54
comp15119_c0	15.63	4.25	9.02	262.45	-253.43	354.43
comp11787_c0	29.12	32.37	24.7	274.23	-249.53	349.23
comp16769_c0	48.7	12.22	8.85	254.53	-245.68	140.82
comp17182_c0	104.84	2.3	19.95	265.28	-245.33	613.06
comp15398_c0	88.48	4.53	37.7	281.24	-243.54	613.55
comp16833_c0	1.05	0.4	3.15	242.89	-239.74	139.08
comp16445_c0	19.13	14.29	5.95	245.45	-239.5	162.63
comp15743_c0	31.11	7.79	19.42	258.27	-238.85	492.76
comp17286_c0	28.35	37.64	18.51	255.24	-236.73	193.47
comp16766_c0	8.28	5.36	4.27	236.55	-232.28	173.48
comp17335_c0	28.72	51.45	19.18	250.93	-231.75	186.17
comp17145_c0	26.82	76.46	30.88	262.42	-231.54	351.8
comp16391_c0	13.85	5.96	9.99	240.96	-230.97	184.66
comp13159_c0	16.27	2.51	5.46	234.72	-229.26	267.21
comp15625_c0	35.62	28.31	19.17	243.23	-224.06	157.07
comp16978_c0	16.6	6.23	18.76	240.13	-221.37	163.96
comp16040_c0	14.36	5.83	12.4	232.48	-220.08	275.77
comp6524_c0	9.83	15.87	10.28	226.96	-216.68	234.74
comp15293_c0	20.61	25.37	17.39	231.38	-213.99	164.48
comp16296_c0	6.48	1.68	4.18	214.41	-210.23	333.12
comp14891_c1	3.04	4.79	2.98	211	-208.02	177.27
comp15757_c0	31.17	14.5	18.19	225.54	-207.35	131.07
comp17392_c0	6.34	1.48	6.99	210.37	-203.38	101.95
comp15939_c0	22.98	69.13	18.32	220.49	-202.17	660.24
comp16944_c0	35.73	17.19	16.23	218.18	-201.95	167.71
comp17096_c0	7.25	91.92	3.55	205.22	-201.67	251.97
comp13681_c0	0.98	0.74	1.23	202.84	-201.61	170.49
comp17150_c0	22.45	61.44	15.09	213.94	-198.85	256.31
comp17112_c0	14.79	10.13	4.66	201.33	-196.67	169.2
comp14291_c0	4.05	5.83	5.41	198.75	-193.34	171.91
comp15719_c0	3.05	1.7	1.38	192.44	-191.06	116.21
comp14943_c0	20.94	46.67	28.04	216.97	-188.93	309.53
comp15731_c1	3.03	10.22	1.77	189.13	-187.36	164.32
comp16049_c0	41.77	10.51	69.54	253.94	-184.4	199.04
comp16566_c0	49.71	39.12	27.67	211.52	-183.85	241.94
comp16317_c0	20.89	6.7	17.94	200.92	-182.98	182.44
comp9463_c0	44.79	4.44	3.9	184.93	-181.03	150.56
comp15047_c0	9.85	2.76	3.76	182.5	-178.74	126.55
comp10400_c0	26.03	45.46	18.26	196.06	-177.8	299.57
comp13788_c0	37.34	15.42	22.65	199.16	-176.51	190.82
comp14131_c0	2.28	1.4	2.47	178.1	-175.63	87.17
comp16857_c0	23.32	28.61	11.44	185.54	-174.1	126.67
comp16849_c0	15.11	11.2	13.23	180.29	-167.06	145.8
comp16234_c0	22.33	12.66	14.11	180.47	-166.36	167.57
comp11158_c0	50.84	12.57	2.41	167.86	-165.45	124.22
comp16229_c0	1.45	3.3	1.58	162.91	-161.33	292.71
comp17408_c0	10.28	2.28	2.74	163.97	-161.23	197.4
comp16737_c0	16.5	31.65	12.09	166.38	-154.29	122.19
comp16595_c0	4.99	0.67	1.24	152.16	-150.92	329.41
comp15069_c0	23.72	23.72	6.36	157	-150.64	118.66
comp16323_c0	19.11	7.72	7.15	156.77	-149.62	75.71
comp14734_c0	2.47	1.12	0.87	148.81	-147.94	190.65
comp13941_c0	0.34	0.21	0.94	147.99	-147.05	154.83
comp14865_c0	10.86	15.29	21.57	167.45	-145.88	316.02
comp16575_c0	4.42	7.67	4.32	147.47	-143.15	116.84
comp16540_c0	0.39	0.46	0.33	141.22	-140.89	158.99
comp16545_c0	51.41	10.19	16.14	155.55	-139.41	202.43
comp15702_c0	22.73	15.22	24.63	163.71	-139.08	156.08
comp17340_c0	60.41	0.88	4.58	142.74	-138.16	214.3
comp16706_c0	16.05	36.27	4.99	141.19	-136.2	206.8
comp15153_c0	13.23	8.12	4.62	139.25	-134.63	111.21
comp17273_c0	16.46	15.75	14.89	147.94	-133.05	155.39
comp17237_c0	19.57	20.25	9.58	141.09	-131.51	155.61
comp15804_c1	4.54	2.72	3.46	132.51	-129.05	79.74
comp14750_c0	0.6	3.31	1.16	129.45	-128.29	85.15
comp17409_c0	47.54	44.42	45.42	169.11	-123.69	221.78
comp15405_c0	50.6	0.61	6.88	127.3	-120.42	116.17
comp14545_c0	4.42	11.37	6.59	125.49	-118.9	92.64
comp12824_c0	11.14	23.19	5.35	124.11	-118.76	154.06
comp17005_c0	15.92	19.53	11.6	129.64	-118.04	78.32
comp16872_c0	2.53	3.16	2.36	119.14	-116.78	111.21
comp15464_c0	4.24	2.97	2.23	118.94	-116.71	151.58
comp17116_c0	19.32	16.61	8.02	123.39	-115.37	126.61
comp14140_c0	4.77	4.99	3.54	118.78	-115.24	84.98
comp17173_c0	13.47	19.87	10	123.52	-113.52	133.43
comp15221_c0	24.01	35.68	15.79	128.27	-112.48	121.88
comp17329_c0	2.24	6.45	1.8	113.61	-111.81	75.08
comp14891_c0	3.56	3.48	5.1	116.9	-111.8	115.93
comp12618_c0	6.43	5.99	4.25	114.93	-110.68	88.91
comp15931_c0	23.69	31.07	6.42	116.02	-109.6	141.86
comp16841_c0	7.03	16.25	8.27	117.56	-109.29	91.35
comp12950_c0	6.99	5.87	1.76	110.63	-108.87	93.77
comp17076_c1	14.69	13.93	13.21	120.92	-107.71	83.97
comp16278_c0	2.6	1.12	1.21	108.34	-107.13	156.33
comp16778_c0	15.4	29.58	6.8	113.7	-106.9	134.74
comp16973_c0	8.44	6.06	4.95	111.55	-106.6	101.78
comp15620_c0	22.53	29.15	16.7	122.63	-105.93	205.07
comp13824_c0	11.83	20.75	7.15	112.48	-105.33	162.05
comp10198_c0	0.44	0.94	1.64	106.91	-105.27	115.04
comp16880_c0	7.6	10.16	7.94	111.93	-103.99	92.93
comp16072_c0	3.56	3.23	2.81	105.67	-102.86	72.25
comp15437_c0	3.94	4.1	2.8	105.57	-102.77	66.56
comp15569_c0	7.76	7.45	5.38	107.57	-102.19	114.89
comp17310_c0	2.14	2.3	2.07	103.8	-101.73	114.21
comp11846_c0	2.01	2.55	1.36	102.55	-101.19	26.97
comp17241_c0	12.58	3.59	13.89	114.32	-100.43	211.73
comp16044_c0	21.42	22.24	7.37	107.03	-99.66	135.01
comp15421_c0	13.13	6.42	12.42	111.49	-99.07	104.04
comp16520_c0	8.99	22.12	7.91	105.5	-97.59	115.99
comp17289_c0	8.5	11.36	5.51	102.47	-96.96	91.12
comp14444_c0	29.08	5.67	13.46	108.88	-95.42	194.03
comp13504_c0	0.08	0.01	0.04	94.72	-94.68	77.39
comp14669_c0	9.79	15.48	7.73	101.49	-93.76	102.47
comp7290_c0	0.82	0.89	3.41	95.52	-92.11	96.98
comp14266_c0	21.87	8.5	7.3	98.84	-91.54	71.88
comp11263_c0	11.56	12.74	5.3	96.73	-91.43	59.23
comp16934_c0	12.63	37.43	12.5	103.51	-91.01	181.82
comp16091_c0	0.35	0.32	0.66	91.45	-90.79	55.5
comp16295_c0	0.83	7.47	0.26	90.68	-90.42	82.42
comp15308_c0	4.85	1.71	3.23	93.28	-90.05	291.65
comp13397_c0	1.08	0.59	1.61	89.4	-87.79	43.19
comp13777_c0	3.41	8.7	3.48	90.46	-86.98	91.79
comp17133_c0	0.42	0.47	0.29	86.93	-86.64	93.92
comp12765_c0	10.58	14.34	4.19	90.32	-86.13	111.7
comp15539_c0	4.07	5.32	1.1	87.09	-85.99	42.49
comp17373_c0	12.93	16.55	9.14	94.92	-85.78	127.46
comp17371_c0	7.11	7.43	11.28	97.01	-85.73	112.29
comp15864_c0	13.2	11.04	9.76	95.29	-85.53	82.87
comp14738_c0	13.75	9.45	8.85	94.08	-85.23	85.28
comp16773_c0	2.16	1.14	0.28	84.82	-84.54	74.18
comp14760_c0	9.01	7.66	5.61	89.83	-84.22	64.35
comp11981_c1	4.75	5.68	3.44	87.6	-84.16	65.8
comp16163_c0	3.98	3.61	2.28	86.16	-83.88	51.88
comp17097_c0	9.37	4.57	3.58	87.27	-83.69	104.83
comp16711_c0	8.71	18.54	12.21	95.55	-83.34	155.31
comp16126_c0	0.81	1.46	2.71	86.04	-83.33	135.93
comp16881_c0	12.11	4.49	4.74	87.71	-82.97	83.98
comp16548_c0	3.04	14.31	1.99	84.82	-82.83	69.23
comp16819_c0	17.77	11.06	10.89	93.25	-82.36	95.77
comp17021_c0	5.63	31.98	6.11	87.31	-81.2	108.95
comp14061_c0	0.12	0	0.16	81.29	-81.13	22.25
comp15993_c0	15.84	48.7	14.98	95.79	-80.81	162.07
comp107452_c0	13.22	16.17	10.81	91.56	-80.75	149.06
comp16196_c0	8.95	7.02	8.91	89.36	-80.45	63.67
comp15908_c0	13.22	17.43	10.79	90.92	-80.13	85.33
comp16694_c0	13.76	8.15	11.17	90.94	-79.77	95.38
comp16552_c0	1.07	0.79	0.36	79.69	-79.33	150.45
comp16736_c0	10.59	12.37	5.74	84.85	-79.11	158.3
comp16915_c0	1.89	10.22	1.94	80.75	-78.81	80.71
comp16272_c0	1.33	2.34	2.01	80.46	-78.45	123.28
comp16686_c0	13.74	14.45	6.9	84.37	-77.47	83.04
comp14929_c0	6.24	14.24	7.36	84.34	-76.98	73.2
comp13317_c0	6.9	7.07	3.37	80.21	-76.84	51.05
comp12862_c0	1.93	1.59	1	77.63	-76.63	46.32
comp16887_c0	11.92	14.32	8.22	84.85	-76.63	76.67
comp17175_c0	11.23	24.33	10.1	85.76	-75.66	102.21
comp16666_c0	10.49	11.05	5.12	80.35	-75.23	76.44
comp16267_c0	7.32	16.29	3.94	78.27	-74.33	51.01
comp17411_c0	7.79	19.05	9.98	84.23	-74.25	86.43
comp16418_c0	12.87	21.29	8.61	82.81	-74.2	95.68
comp16741_c0	8.03	9.17	14.8	88.98	-74.18	140.21
comp15578_c0	5.26	8.31	7.66	81.79	-74.13	143.4
comp14854_c0	12.47	9.18	7.39	81.18	-73.79	57.58
comp16932_c0	6.71	4.62	6.4	79.64	-73.24	198.44
comp16008_c0	7.72	4.06	4.21	77.34	-73.13	61.56
comp15737_c0	10.57	4.81	8.25	81.33	-73.08	91.3
comp4529_c0	7.98	4.19	11.05	83.85	-72.8	55.3
comp17270_c0	7.85	9.82	5.48	78.16	-72.68	84.5
comp17139_c0	4.42	4.8	1.79	74.32	-72.53	110.09
comp14221_c0	10.31	7.46	2.55	74.16	-71.61	67.93
comp15364_c0	4.73	17.18	2.52	74.13	-71.61	51.49
comp14270_c0	6.62	10.34	2.19	73.55	-71.36	49.77
comp15925_c0	8.99	16.8	10.86	82.06	-71.2	152.74
comp16128_c0	11.4	13.54	8.77	79.46	-70.69	76.02
comp17197_c0	1.28	10.15	1.35	70.23	-68.88	137.82
comp14827_c0	5.9	16.9	3.91	72.51	-68.6	62.84
comp16221_c0	1.77	3.47	1.79	68.05	-66.26	113.02
comp14883_c0	5.75	7.21	9.17	75.23	-66.06	72.32
comp16251_c0	14.74	7.09	2.39	68.24	-65.85	143.62
comp17385_c0	26.06	0.45	1.85	67.08	-65.23	129.93
comp15921_c0	5.16	5.16	3.58	68.52	-64.94	59.37
comp13193_c1	11.19	5.12	13	77.34	-64.34	113.52
comp14898_c1	7.81	6.43	4.11	67.84	-63.73	52.29
comp16246_c0	4.02	10.99	6.56	70.28	-63.72	140.59
comp31708_c0	7.26	11.17	5.12	68.4	-63.28	48.49
comp15934_c0	8.42	3.41	6.9	70.15	-63.25	148.14
comp17015_c0	4.83	6.43	5.25	68.29	-63.04	53.73
comp16210_c0	17.39	19.94	10.47	73.23	-62.76	104.5
comp11981_c0	0.91	0.73	0.47	63.15	-62.68	33.91
comp15933_c0	4.17	3.85	3.31	65.8	-62.49	94.45
comp17387_c0	0.46	18.24	1.21	63.68	-62.47	82.11
comp13848_c0	12.48	6.74	6.07	68.52	-62.45	51.26
comp10120_c0	9.17	12.95	9.33	71.61	-62.28	77.14
comp17078_c0	6.07	5.46	2.89	64.76	-61.87	49.48
comp15245_c0	0.67	1.72	0.93	62.78	-61.85	67.82
comp15156_c0	11.24	3.9	5.04	66.75	-61.71	33.11
comp16644_c0	5.59	6.36	2.44	64.09	-61.65	77.71
comp15537_c0	1.28	3.06	0.68	62.32	-61.64	44.42
comp11424_c0	2.14	3.07	0.74	62.08	-61.34	33.49
comp15913_c1	1.81	2.92	2.67	63.14	-60.47	64.32
comp4558_c0	0.25	0.1	0	60.44	-60.44	98.36
comp14938_c0	8.33	3.13	3.08	63.4	-60.32	55.95
comp16016_c0	5.78	2.94	3.97	64.22	-60.25	77.78
comp17130_c0	9.02	18.24	8.14	68.22	-60.08	138.25
comp16734_c0	0.48	6.66	0.67	60.65	-59.98	67.59
comp15264_c0	3.6	24.08	3.73	62.85	-59.12	95.04
comp13353_c0	7.1	8.92	4.43	63.39	-58.96	50.83
comp4548_c0	5.99	6.59	3.08	61.59	-58.51	46.67
comp7392_c0	2.52	2.92	1.28	59.53	-58.25	73.66
comp15575_c0	9.07	10.72	4.33	62.23	-57.9	70.1
comp15890_c0	5.5	9.52	9.37	67.27	-57.9	73.13
comp17207_c0	9.97	11.95	6.77	64.32	-57.55	67
comp10873_c0	0.99	14.07	1.25	58.52	-57.27	74.43
comp4549_c0	8.17	5.58	3.7	60.66	-56.96	129.16
comp16378_c0	10.78	20.44	6.31	63.03	-56.72	128.07
comp16951_c0	10.27	18.69	12	68.63	-56.63	115.68
comp11259_c0	4.57	5.16	5.68	62.07	-56.39	60.59
comp14442_c0	6.16	10.86	4.22	60.29	-56.07	46.71
comp15224_c0	1.03	1.55	1.84	57.73	-55.89	50.29
comp15130_c0	2.62	6.12	2.2	58.05	-55.85	72.88
comp14933_c0	4.89	7.56	3.45	58.93	-55.48	42.67
comp14132_c0	1.84	8.97	2.14	57.57	-55.43	158.84
comp4329_c0	7.38	2.19	3.21	58.63	-55.42	40.7
comp17391_c0	9.09	10.46	6.45	61.65	-55.2	59.41
comp13366_c0	5.78	11.04	2.77	57.76	-54.99	38.16
comp15643_c0	0.21	0.39	1.13	55.87	-54.74	42.66
comp15013_c0	1.94	2.99	4.08	58.37	-54.29	36.43
comp14037_c0	3.26	11	3.51	57.64	-54.13	65.93
comp15369_c0	7.4	7.31	2.82	56.69	-53.87	36.18
comp13828_c0	3.13	2.25	1.9	55.71	-53.81	43.27
comp14962_c1	1.87	13.11	1.59	55.39	-53.8	65.01
comp15855_c0	5.88	10.86	2.09	55.85	-53.76	47.01
comp14302_c0	3.24	5.3	2.71	56.19	-53.48	39.82
comp14995_c0	5.88	0.31	1.05	54.45	-53.4	83.64
comp10644_c0	3.53	3.72	1.76	55.16	-53.4	35.33
comp17314_c0	9.48	0.57	2.98	55.82	-52.84	217.82
comp15042_c0	4.99	8.4	3.92	56.23	-52.31	101.61
comp12180_c0	0.2	0.04	0	52.05	-52.05	21.47
comp14789_c0	5.12	6.02	5.89	57.71	-51.82	74.91
comp6411_c0	6.71	2.73	3.22	54.96	-51.74	39.15
comp8931_c0	4.8	6.28	2.39	53.94	-51.55	43.89
comp12825_c0	6.53	5.41	3.62	55.09	-51.47	59.86
comp9495_c0	15.2	2.08	7.56	59	-51.44	113.87
comp16561_c0	6.08	5.02	1.48	52.89	-51.41	53.14
comp13001_c0	3.1	1.51	1.74	52.6	-50.86	37.24
comp16905_c0	2.08	5.73	3.05	53.84	-50.79	100.17
comp15382_c0	0.36	1.91	0.9	51.45	-50.55	52.75
comp15388_c0	11.66	8.39	9.11	59.44	-50.33	76.08
comp16981_c0	9.11	17.21	6.8	57.09	-50.29	119.52
comp15472_c0	2.2	1.31	1.01	51.28	-50.27	43.8
comp12011_c0	9.62	4.21	5.14	55.4	-50.26	63.75
comp16344_c0	4.92	0.78	0.96	51.2	-50.24	69.54
comp11602_c0	0	0.28	0.27	50.4	-50.13	30.31
comp9464_c0	2.42	2.6	4.11	54.14	-50.03	35.29
comp15634_c0	15.11	10.38	7.33	57.28	-49.95	66.83
comp12553_c0	6.62	9.32	8.74	58.69	-49.95	73.81
comp4456_c0	8.74	4.74	1.98	51.29	-49.31	41.91
comp17372_c0	6.7	8.82	3.29	52.36	-49.07	109.82
comp26878_c0	4.84	7.53	0.98	49.91	-48.93	48.26
comp14142_c0	3.28	7.03	3.71	52.39	-48.68	37.95
comp17277_c0	7.89	7.11	4.75	53.37	-48.62	46.6
comp14483_c0	2.7	1.24	0.77	49.29	-48.52	58.49
comp11164_c0	0.92	0.9	0.67	49.14	-48.47	78.32
comp11780_c0	4.99	8.73	2.76	50.76	-48	33.9
comp6450_c0	2.69	2.51	9.11	57.01	-47.9	77.91
comp15866_c0	1.26	0.85	0.19	48.03	-47.84	61.9
comp15854_c0	0.1	0.05	0.22	47.96	-47.74	90.85
comp11893_c1	1.6	1.19	0.96	48.56	-47.6	32.3
comp11300_c0	8.82	6.94	5.37	52.8	-47.43	42.6
comp3527_c0	7.84	2.43	3.4	50.74	-47.34	53.29
comp16474_c0	7.76	7.31	3.28	50.53	-47.25	35.66
comp15734_c0	0.77	3.78	1.02	47.94	-46.92	37.7
comp10191_c0	8.32	10.87	1.37	48.09	-46.72	41.05
comp37510_c0	3.43	5.17	2.29	48.78	-46.49	38.85
comp15818_c0	4.54	7.74	2.93	49.34	-46.41	28.96
comp14041_c0	8.22	4.96	5.65	51.92	-46.27	112.59
comp14312_c0	0.23	0.13	0.12	46.38	-46.26	96.13
comp40686_c0	1.11	2.46	0.29	46.43	-46.14	37.96
comp15412_c0	6.52	12.89	3.29	49.21	-45.92	48.73
comp16243_c0	0.16	0.77	0.24	46.11	-45.87	51.64
comp14173_c0	7.45	20.06	3.86	49.5	-45.64	55.25
comp17015_c1	4.98	5.36	4.02	49.56	-45.54	34.83
comp13266_c0	2.84	1.51	1.27	46.81	-45.54	54.99
comp3546_c0	7.26	5.21	3.63	49.09	-45.46	50.63
comp14623_c0	4.19	5.17	2.29	47.52	-45.23	47.3
comp4539_c0	0.51	1.64	0.06	45.19	-45.13	11.69
comp12402_c0	3.01	4.53	0.48	45.58	-45.1	36.14
comp14823_c0	4.11	9.91	3.05	47.89	-44.84	40.72
comp11157_c0	3.66	12.34	1.86	46.61	-44.75	38.42
comp17280_c0	19.5	9.17	7.57	52.03	-44.46	52.54
comp7597_c0	0	0	0.08	44.46	-44.38	0.06
comp16835_c0	5.4	6.82	3.52	47.73	-44.21	47.5
comp13972_c1	6.13	4.51	3.32	46.91	-43.59	81.09
comp14894_c0	11.61	7.51	7.14	50.6	-43.46	57.19
comp11063_c0	6.57	3.58	2.05	45.29	-43.24	47.62
comp11942_c0	3.95	12.89	2.37	45.58	-43.21	45.38
comp14290_c0	4	9.82	1.68	44.73	-43.05	58.76
comp16448_c0	6.36	16.14	5.92	48.93	-43.01	61.48
comp15932_c0	5.99	5.23	5.62	48.53	-42.91	25.91
comp10219_c0	0.26	0.66	1.57	44.43	-42.86	39.92
comp15447_c0	4.47	3.27	3.69	46.51	-42.82	87.04
comp15055_c0	1.95	10.71	1.5	44.15	-42.65	50.63
comp17386_c0	6.3	4.05	4.44	46.98	-42.54	31.33
comp13251_c0	2.84	4.61	1.77	44.28	-42.51	27.98
comp15361_c0	9.13	7.37	4.91	47.24	-42.33	64.1
comp11602_c1	0.39	0.31	0.2	42.5	-42.3	10.37
comp15218_c0	1.56	8.99	2.35	44.5	-42.15	76.76
comp12790_c0	4.96	7.93	2.61	44.46	-41.85	36.23
comp12855_c0	5.44	2.77	3.41	45.24	-41.83	37.27
comp14819_c0	0.25	0.31	0.06	41.76	-41.7	85.61
comp11339_c0	2.79	2.79	2.08	43.71	-41.63	59.49
comp12724_c0	5.57	4.38	2.06	43.64	-41.58	27.22
comp9698_c1	1.72	3.81	1.63	43.1	-41.47	29.01
comp13367_c0	0.68	3.85	0.69	42.01	-41.32	37.74
comp10723_c0	0.4	0.48	0.63	41.91	-41.28	39.58
comp12657_c0	5.42	3.54	2.78	43.95	-41.17	41.87
comp3443_c0	6.54	3.06	1.88	42.74	-40.86	46.59
comp15480_c1	5.12	9.9	2.7	43.42	-40.72	54.93
comp13576_c0	3.13	2.53	7.41	48	-40.59	43.3
comp14809_c0	7.14	7.9	6.6	47.14	-40.54	68.36
comp15897_c1	6.31	7.12	2.9	43.22	-40.32	43.88
comp5390_c0	0.64	0.14	0.54	40.84	-40.3	33.95
comp3962_c0	2.8	6.4	1.02	41.3	-40.28	37.11
comp12976_c0	1.71	19.47	2.98	43.23	-40.25	62.47
comp14472_c0	2.84	0.96	2.87	43.08	-40.21	41.35
comp11314_c0	4.49	8.6	7.69	47.65	-39.96	95.4
comp14519_c0	2.49	1.74	3.49	43.42	-39.93	39.61
comp12784_c0	5.68	10.6	7.45	47.38	-39.93	65.97
comp14268_c0	7.96	10.81	3.69	43.58	-39.89	61.94
comp9498_c0	6.14	5.57	5.84	45.58	-39.74	33.1
comp12057_c0	0.99	3.18	0.56	40.29	-39.73	46.92
comp15344_c0	2.43	9.29	1.56	41.17	-39.61	33.95
comp9620_c0	0.12	0.1	0.16	39.76	-39.6	22.6
comp15804_c0	4.07	3.26	7.42	46.98	-39.56	35.64
comp10913_c0	2.5	4.15	0.34	39.81	-39.47	33
comp13440_c0	3.25	14.93	2.68	42.14	-39.46	47.67
comp15963_c0	0.86	1.21	1.06	40.48	-39.42	44.62
comp36656_c0	0.98	2.28	0.53	39.92	-39.39	18.4
comp14936_c0	5.07	5.11	5.18	44.5	-39.32	31.47
comp14758_c0	4.57	8.93	5.82	45.08	-39.26	118.46
comp3387_c0	6.31	3.67	2.21	41.27	-39.06	26.19
comp56602_c0	3.06	7.09	1	40	-39	23.4
comp11448_c2	1.52	10.21	1.16	40.11	-38.95	34.51
comp12974_c0	3.25	4.17	5.1	43.83	-38.73	26.63
comp14852_c0	1.75	9.39	3.02	41.67	-38.65	64.19
comp13096_c0	6.5	4.01	4.99	43.64	-38.65	35.24
comp4556_c0	3.66	5.81	2.57	40.99	-38.42	33.57
comp16409_c0	0.66	0.53	0.16	38.56	-38.4	55.9
comp7562_c0	1.39	2.65	0.88	39.21	-38.33	21.84
comp4558_c1	0.2	0.22	0.16	38.43	-38.27	77.45
comp14848_c1	6.02	20.58	4.08	42.12	-38.04	59.12
comp9644_c0	5.97	5.09	2.56	40.58	-38.02	92.19
comp3381_c0	6.71	2.62	6.5	44.42	-37.92	37.78
comp3889_c0	5.42	6.75	2.34	40.22	-37.88	38.13
comp10251_c1	1.28	0.69	1.21	39.04	-37.83	44.21
comp14494_c1	0	0.53	0.03	37.8	-37.77	16.47
comp12125_c0	1.91	9.29	3.19	40.94	-37.75	40.88
comp13233_c0	3.01	0.4	0.4	38.06	-37.66	54.1
comp15873_c0	3.75	7.04	2.69	40.34	-37.65	28.45
comp12806_c0	3.55	10.39	2.71	40.35	-37.64	46.41
comp3331_c0	1.06	9.02	0.82	38.44	-37.62	41.73
comp13441_c0	4.84	12.14	3.44	41.01	-37.57	46.9
comp17113_c0	3.67	4.61	1.17	38.61	-37.44	34.35
comp7320_c0	5.34	3.21	1.17	38.61	-37.44	28.52
comp16900_c0	7.28	5.55	6.19	43.57	-37.38	42.26
comp14221_c3	2.72	2.01	0.22	37.54	-37.32	37.41
comp15877_c0	3.95	6.36	1.98	39.26	-37.28	92.74
comp13314_c0	9.42	3.63	2.39	39.38	-36.99	36.86
comp16189_c0	0.48	1.35	0.45	37.35	-36.9	93.6
comp16626_c2	5.85	9.72	7.4	44.29	-36.89	76.55
comp10514_c0	0.31	0.96	0.64	37.52	-36.88	23.66
comp15706_c0	3.02	6.27	1.72	38.46	-36.74	31.72
comp13542_c1	6.12	5.8	2.44	39.14	-36.7	62.4
comp10136_c0	4.55	4.81	1.57	38.2	-36.63	46.97
comp10905_c0	2.65	1.6	2.58	39.17	-36.59	27.7
comp17185_c0	4.37	7.36	2.48	39.06	-36.58	32.02
comp29618_c0	0.58	0.19	0.45	36.99	-36.54	74.08
comp15096_c0	2.4	3.63	1.71	38.24	-36.53	34.72
comp12436_c0	2.69	3.35	1.24	37.65	-36.41	31.3
comp15358_c0	0.86	2.79	0.96	37.26	-36.3	53.44
comp14362_c0	1.2	8.76	0.8	37.01	-36.21	43.21
comp12296_c0	11.66	4.08	2.85	39.05	-36.2	84.96
comp16634_c0	5.25	7.12	6.87	42.98	-36.11	45.08
comp13473_c0	0.37	2.22	0.31	36.39	-36.08	42.32
comp16498_c0	0.65	0.79	0.38	36.32	-35.94	89.75
comp14443_c0	3.15	3.85	2.27	38.14	-35.87	53.03
comp13675_c0	4.57	4.24	2.04	37.89	-35.85	37.54
comp8890_c0	0.8	0.47	2.77	38.57	-35.8	40.13
comp3644_c0	1.01	3.55	1.25	37.03	-35.78	42.91
comp8705_c0	2.34	4.68	0.67	36.42	-35.75	31.94
comp41432_c0	2.29	5.56	2.16	37.84	-35.68	33.63
comp12556_c0	6.53	7.96	4.25	39.79	-35.54	53.2
comp3403_c0	0.61	0.54	0.82	36.31	-35.49	13.51
comp13282_c0	3.29	2.4	2.42	37.84	-35.42	44.52
comp10129_c0	5.49	4.36	2.11	37.47	-35.36	30.07
comp9498_c1	4.46	2.35	2.42	37.69	-35.27	22.2
comp11885_c0	1.61	3.69	1.51	36.71	-35.2	43.78
comp16716_c0	6.83	0.38	2.08	37.25	-35.17	44.08
comp16156_c0	2	10.24	1.92	37.03	-35.11	38.83
comp12024_c0	0.26	0.26	0.2	35.27	-35.07	9.47
comp3639_c0	1.26	2.41	0.62	35.62	-35	46.88
comp12136_c0	0.59	0.8	1.05	35.59	-34.54	68.5
comp51055_c0	0	0	0	34.54	-34.54	51.11
comp14494_c0	0.06	0	0.09	34.6	-34.51	10.02
comp3323_c0	2.4	10.77	0.66	34.98	-34.32	41.31
comp13012_c1	5.81	11.9	2.34	36.59	-34.25	93.62
comp8172_c0	3.08	7.75	2.07	36.31	-34.24	35.62
comp7236_c0	7.36	4.1	4	38.2	-34.2	26.61
comp12575_c0	2.82	8.97	1.61	35.77	-34.16	42.36
comp10541_c0	0.54	1.6	0.3	34.44	-34.14	50.06
comp10708_c0	4.29	4.46	3.54	37.67	-34.13	62.1
comp10395_c0	1.45	1.29	0.16	34.27	-34.11	28.77
comp6619_c0	4.72	0.79	1.84	35.94	-34.1	30.45
comp15668_c0	8.68	29.95	3.31	37.37	-34.06	47.34
comp13616_c0	0.55	1.86	0.49	34.39	-33.9	46.92
comp15467_c0	4.93	9.79	3.12	36.96	-33.84	49.22
comp15476_c1	2.98	3.75	2.08	35.84	-33.76	39.43
comp6400_c0	1.81	2.36	4.09	37.82	-33.73	17.58
comp16665_c0	2.49	6.94	4.24	37.97	-33.73	28.97
comp15350_c0	7.23	5.86	2.92	36.62	-33.7	35.69
comp16037_c0	2.96	3.3	1.15	34.82	-33.67	38.63
comp61127_c0	4.12	3.25	0.78	34.45	-33.67	21.28
comp11589_c0	4.4	0.89	0.86	34.52	-33.66	63.84
comp16185_c0	3.67	10.4	1.13	34.78	-33.65	42.28
comp10158_c0	4.08	6.41	1.8	35.37	-33.57	33.3
comp15572_c0	5.25	5.99	2.71	36.22	-33.51	35.4
comp15190_c0	3.58	16.53	2.52	35.98	-33.46	44.75
comp14193_c0	4.69	5.99	1.74	35.03	-33.29	29.58
comp11099_c0	1.22	10.08	1.11	34.37	-33.26	34.38
comp13828_c1	4.24	2.02	3.83	37.08	-33.25	26.67
comp15604_c0	6.84	10.89	3.82	36.99	-33.17	69.57
comp13740_c1	0.89	1.14	0.39	33.49	-33.1	28.41
comp12883_c0	4.34	7.69	3.17	36.24	-33.07	67.78
comp14881_c0	4.71	6.3	1.85	34.83	-32.98	27.03
comp8718_c0	3.85	3.81	1.83	34.79	-32.96	52.31
comp10256_c0	3.16	5.89	2.38	35.31	-32.93	39.61
comp12922_c0	4.1	6.19	1.3	34.1	-32.8	29.07
comp13381_c2	6.77	7.73	2.37	35.16	-32.79	59.12
comp8993_c0	0.27	3.72	0.51	33.24	-32.73	27.31
comp10781_c0	4.78	5.12	4.49	37.21	-32.72	66.33
comp13688_c0	3.04	7.12	1.25	33.94	-32.69	28.42
comp11408_c0	2.82	3.93	2.73	35.37	-32.64	31.91
comp14726_c0	0.07	0.03	0.06	32.68	-32.62	30.01
comp13688_c1	2.21	3.38	0.99	33.6	-32.61	30.96
comp15096_c1	2.76	3.56	1.72	34.32	-32.6	31.61
comp10824_c0	1.49	4.28	1.3	33.77	-32.47	36.44
comp14346_c1	3.96	6.47	1.49	33.91	-32.42	28.98
comp14620_c1	3.51	1.99	4.16	36.55	-32.39	26.51
comp5925_c0	3.47	3.37	0.96	33.32	-32.36	25.38
comp3932_c0	8.58	2.83	3.99	36.34	-32.35	32.28
comp12354_c0	6.35	6.67	2.5	34.83	-32.33	36.94
comp17387_c1	0.71	7.6	1.11	33.37	-32.26	40.94
comp15414_c0	3.47	8.5	1.99	34.24	-32.25	35.91
comp5715_c0	1.82	2.66	1.41	33.63	-32.22	28.05
comp14472_c1	1.68	0.82	1.06	33.23	-32.17	39.03
comp3530_c0	1.59	4.87	1.73	33.88	-32.15	35.5
comp10929_c0	1.16	1.69	1.1	33.23	-32.13	23.26
comp14605_c0	0.09	0.02	0.16	32.18	-32.02	32.47
comp12733_c0	0.2	0	0.7	32.65	-31.95	116.35
comp56145_c0	0.49	1.23	1	32.92	-31.92	32.94
comp11903_c0	2.15	2.68	2.76	34.63	-31.87	26.53
comp13519_c0	3.57	1.37	2.43	34.04	-31.61	42.19
comp8188_c0	2.82	0.87	2.07	33.52	-31.45	26.31
comp10392_c0	2.78	5.76	1.39	32.84	-31.45	20.37
comp3760_c0	2.05	3.57	1.4	32.84	-31.44	32.68
comp12238_c0	1.92	3.48	2.28	33.72	-31.44	28.73
comp12194_c0	0.68	3.45	1.06	32.46	-31.4	16.81
comp8233_c1	1.52	1.5	0.66	31.93	-31.27	36.13
comp13079_c0	5.65	3.7	0.91	32.01	-31.1	20.35
comp15010_c1	3.46	4.82	3.25	34.31	-31.06	29.6
comp3907_c0	2.47	3.67	0.49	31.53	-31.04	29.05
comp36637_c0	3.3	2.29	3.92	34.96	-31.04	48.23
comp16755_c0	5.29	4.92	0.75	31.76	-31.01	21.94
comp9598_c0	6.2	2.48	4.21	35.18	-30.97	37.82
comp50386_c0	1.53	0.82	0.63	31.59	-30.96	34.25
comp14565_c0	2.71	1.99	3.25	34.17	-30.92	15.56
comp13029_c0	0.23	0.4	0.46	31.38	-30.92	7.99
comp12240_c0	1.35	4.52	0.71	31.58	-30.87	25.7
comp7591_c0	3.69	2.09	4.21	34.97	-30.76	41.1
comp16623_c0	0.61	2.37	0.75	31.48	-30.73	19.93
comp12588_c1	6.76	4.74	3.49	34.21	-30.72	53.21
comp13092_c0	2.58	3.65	2.65	33.24	-30.59	62.69
comp8703_c0	1.17	0.33	0.39	30.98	-30.59	44.48
comp7677_c0	0.89	5.61	0.69	31.26	-30.57	61.44
comp11291_c0	1.92	9.82	2.08	32.54	-30.46	36.82
comp8556_c1	0.96	1.84	0.78	31.24	-30.46	29.37
comp13412_c0	3.81	5.7	1.86	32.27	-30.41	38.44
comp40960_c0	3.38	1.7	1.69	32.1	-30.41	39.96
comp14842_c0	6.31	1.84	3.7	34.11	-30.41	81.22
comp51197_c0	0.08	0.4	0.06	30.36	-30.3	40.35
comp15712_c0	1.42	1.02	0.81	31	-30.19	29.51
comp15990_c0	2.87	8.8	1.38	31.54	-30.16	32.67
comp49798_c0	5.18	5.28	3.63	33.7	-30.07	30.93
comp10162_c0	0.48	0.08	0.3	30.32	-30.02	55.41
comp15277_c1	1.34	2.82	0.33	30.33	-30	27.75
comp16990_c0	1.2	6.28	0.96	30.96	-30	42.18
comp11773_c0	7.08	5.24	3.31	33.3	-29.99	34.2
comp13139_c0	3.07	5.18	1.66	31.57	-29.91	32.62
comp14078_c0	0.23	0.32	0.39	30.29	-29.9	30.83
comp11225_c0	2.89	3.35	2.91	32.79	-29.88	28.58
comp69334_c0	4.26	1.93	0.27	30.02	-29.75	19.87
comp7723_c0	0	0.35	0.23	29.97	-29.74	14.18
comp10259_c0	2.02	3.71	3.57	33.26	-29.69	18.87
comp16573_c0	1.01	0.28	0.26	29.89	-29.63	60.3
comp16045_c0	3	0.3	0.95	30.48	-29.53	47.41
comp16064_c0	2.85	2.5	2.14	31.66	-29.52	42.76
comp4754_c0	0.66	1.09	0.27	29.72	-29.45	15.09
comp11535_c1	2.89	4.9	0.67	30.12	-29.45	27.28
comp16474_c2	4.11	3.32	1	30.4	-29.4	18.62
comp8556_c0	2.04	2.04	2.08	31.47	-29.39	36.05
comp56154_c0	0.63	0.2	0.84	30.22	-29.38	22.49
comp8455_c0	2.6	7.7	1.67	31.02	-29.35	24.69
comp35258_c0	1.84	1.43	1.63	30.94	-29.31	30.37
comp10773_c0	1.48	2.03	0.5	29.74	-29.24	42.74
comp8035_c0	1.77	4.26	1.09	30.3	-29.21	33.42
comp9769_c2	0.16	10.35	0.46	29.59	-29.13	46.59
comp9743_c0	3.31	7.03	3.66	32.75	-29.09	37.24
comp7661_c0	4.88	6.21	2.09	31.17	-29.08	34.95
comp14620_c2	4.53	0.79	1.99	31.06	-29.07	31.84
comp14319_c0	1.48	5.85	1.65	30.69	-29.04	48.36
comp12654_c0	5.59	2.86	4.99	34.02	-29.03	40.48
comp13559_c0	2.83	4.5	2.14	31.16	-29.02	40.88
comp3324_c0	7.19	4.32	2.38	31.4	-29.02	66.54
comp59268_c0	1.74	1.33	1.75	30.43	-28.68	20.44
comp8134_c0	3.38	4.68	3.34	31.93	-28.59	38.12
comp11890_c0	3.04	8.18	1.29	29.87	-28.58	28.94
comp4035_c0	1.14	2.27	2.61	31.18	-28.57	39.2
comp69325_c0	1.48	0.19	0.15	28.64	-28.49	11.68
comp12725_c0	0.05	0	0.19	28.68	-28.49	23.19
comp15277_c0	3.11	9.41	1.04	29.5	-28.46	30.07
comp14332_c1	2.5	6.91	1.14	29.55	-28.41	30.52
comp5488_c0	0	0	0.05	28.38	-28.33	18.54
comp54152_c0	0.43	0.54	0.28	28.6	-28.32	19.65
comp13645_c1	0.32	0.56	0.65	28.95	-28.3	42.33
comp12333_c0	2.22	5.74	1.1	29.38	-28.28	36.28
comp9135_c0	2.62	2.48	1.06	29.33	-28.27	22.49
comp51480_c0	1.09	0.83	0.61	28.86	-28.25	38.94
comp14636_c0	4.38	4.63	1.42	29.67	-28.25	22.18
comp13008_c1	2.9	7.39	2.33	30.55	-28.22	26.34
comp12255_c0	3.01	10.24	2.89	31.09	-28.2	45.78
comp12035_c0	1.22	4.26	0.58	28.74	-28.16	23.27
comp4754_c1	0.79	1.59	0.31	28.47	-28.16	13.43
comp13139_c1	5.26	5.16	2.89	31.01	-28.12	29.85
comp14389_c0	4.27	7.72	2.84	30.86	-28.02	31.68
comp14073_c0	2.48	2.85	2.68	30.67	-27.99	44.57
comp11357_c0	2.25	2.68	0.46	28.38	-27.92	18.78
comp15686_c0	6.07	15.94	6.33	34.18	-27.85	58.5
comp15361_c2	3.32	4.25	2	29.85	-27.85	38.77
comp13039_c3	1.18	3.62	1.69	29.49	-27.8	15.91
comp7711_c1	1.31	4.16	0.52	28.31	-27.79	35.02
comp7268_c0	5.94	6.46	3.85	31.63	-27.78	59.17
comp11649_c0	0	0.05	0	27.73	-27.73	0.05
comp10480_c0	1.81	9.29	0.86	28.47	-27.61	41.9
comp14620_c0	3.11	0.84	3.1	30.69	-27.59	28.45
comp9555_c0	5.81	3.66	3.5	31.02	-27.52	35.09
comp10227_c0	0.86	6.63	1.34	28.77	-27.43	33.31
comp14175_c0	1.29	4.7	0.49	27.84	-27.35	25.48
comp9794_c0	2.23	4.58	1.41	28.76	-27.35	24.17
comp12678_c0	3.14	3.55	2.13	29.43	-27.3	36.44
comp11611_c0	2.16	2.13	1.08	28.38	-27.3	35.49
comp3408_c0	0.32	0.51	0.12	27.35	-27.23	41.89
comp16900_c1	3.65	5.64	1.72	28.87	-27.15	34.3
comp12035_c1	1.61	5.26	1.86	28.97	-27.11	24.14
comp10514_c1	0.52	1.11	0.3	27.38	-27.08	15.65
comp14873_c1	0.07	4.41	1.14	28.15	-27.01	38.47
comp8697_c0	3.14	5.74	1.8	28.69	-26.89	31.17
comp9547_c0	3.39	7.15	1.12	27.99	-26.87	25.9
comp62392_c0	3.48	2.59	1.82	28.6	-26.78	36.46
comp13773_c0	7.37	2.06	2.86	29.64	-26.78	52.05
comp15249_c0	2.57	2.93	3.46	30.22	-26.76	51.51
comp9341_c0	0	0.03	0.09	26.79	-26.7	50.19
comp10492_c0	5.17	4.41	4.19	30.88	-26.69	38.51
comp47532_c0	1.9	4.99	1.44	28.09	-26.65	32.88
comp6448_c0	1.64	2.64	2.08	28.73	-26.65	19.98
comp15373_c1	1.48	8.2	1.67	28.3	-26.63	34.16
comp13378_c1	3.68	4.86	3.68	30.25	-26.57	26.34
comp12228_c0	0.8	3.01	1.03	27.57	-26.54	23.95
comp10491_c0	2.91	6.53	1.68	28.21	-26.53	29.3
comp15803_c0	1.3	8.04	2.42	28.88	-26.46	39.96
comp12473_c1	2.22	1.01	1.98	28.37	-26.39	20.66
comp11881_c0	2.88	2.49	2.24	28.59	-26.35	21.68
comp62605_c0	4.67	4.25	2.5	28.84	-26.34	27.4
comp7957_c0	4.16	1.56	0.45	26.71	-26.26	19.7
comp13454_c0	3.39	2.44	4.31	30.53	-26.22	28.02
comp11519_c0	0.71	1.06	0.55	26.68	-26.13	31.22
comp12723_c0	4.84	5.1	2.62	28.73	-26.11	33.67
comp13302_c0	0.47	0.95	0.32	26.41	-26.09	17.33
comp8748_c0	1	4.17	0.56	26.63	-26.07	21.85
comp10006_c0	0.52	1.53	0.33	26.37	-26.04	22.56
comp11395_c0	3.55	7.37	1.83	27.87	-26.04	30.82
comp12645_c0	0.23	0.92	0.1	25.96	-25.86	63.37
comp15012_c0	2.61	3.7	2.62	28.42	-25.8	27.02
comp9590_c0	1.06	3.31	0.66	26.43	-25.77	24.13
comp10150_c0	1.36	2.1	1.27	27.03	-25.76	18.21
comp12483_c0	2.71	5.39	0.73	26.47	-25.74	23.21
comp10245_c0	0.55	1.7	0.34	26.06	-25.72	26.82
comp14168_c0	3.9	3.44	2.74	28.46	-25.72	37.09
comp16550_c0	5.46	6.21	5.46	31.17	-25.71	89.71
comp14298_c0	0.85	5.62	1.28	26.99	-25.71	37.71
comp9841_c1	0.34	0.92	0.37	25.97	-25.6	34.96
comp12237_c0	3.5	6.17	4.97	30.52	-25.55	29.3
comp12640_c0	4.72	7.42	1.99	27.52	-25.53	41.31
comp17175_c1	1.37	5.01	0.71	26.23	-25.52	36.11
comp14368_c0	0.67	8.31	1.23	26.74	-25.51	20.81
comp7657_c0	0.85	0.92	0.45	25.94	-25.49	21.01
comp10183_c0	0.18	0.35	0.05	25.53	-25.48	17.34
comp12274_c0	0.99	1.68	0.96	26.43	-25.47	22.99
comp65813_c0	0.9	2.44	0.7	26.14	-25.44	27.39
comp5156_c0	2.02	2.65	0.51	25.95	-25.44	29.35
comp51873_c0	2.79	4.9	4.83	30.25	-25.42	36.28
comp12253_c0	0.21	0	0.08	25.48	-25.4	47.36
comp9769_c0	0.18	9.57	0.14	25.51	-25.37	49.36
comp13413_c1	0.89	6.77	2.12	27.49	-25.37	47.86
comp9661_c0	0.4	0.25	0.07	25.41	-25.34	39.78
comp11632_c0	2.72	2.12	0.71	26.03	-25.32	21.61
comp14415_c1	0.96	0.35	0.22	25.44	-25.22	49.97
comp5923_c0	1.87	3.51	1.74	26.86	-25.12	21.77
comp5412_c0	3.26	6.01	3.44	28.38	-24.94	27.44
comp11831_c1	1.21	4.05	0.46	25.37	-24.91	26.71
comp15271_c0	1.08	7.07	0.85	25.76	-24.91	40.94
comp16623_c1	1.15	2.04	0.94	25.81	-24.87	18.22
comp12993_c0	1.57	3.12	0.71	25.57	-24.86	55.45
comp13362_c1	2.46	9.2	1.36	26.21	-24.85	29.31
comp13262_c1	5.8	5.64	2.07	26.85	-24.78	46.91
comp10640_c0	0.15	0.12	0.12	24.8	-24.68	20.51
comp12286_c0	2.83	5.07	1.29	25.95	-24.66	24.67
comp12891_c0	1.72	3.3	1.7	26.28	-24.58	31.43
comp9491_c0	2.85	1.6	1.1	25.66	-24.56	18.89
comp9351_c0	5.04	5.4	5.68	30.21	-24.53	48.16
comp14941_c0	1.03	1.2	1.06	25.54	-24.48	36.98
comp13511_c1	2.82	1.33	1.75	26.23	-24.48	14.57
comp12066_c0	0	1.65	0.08	24.55	-24.47	54.2
comp10717_c1	4.58	4.97	3.82	28.29	-24.47	38.19
comp12249_c0	0.39	1.11	0.49	24.95	-24.46	45.37
comp5953_c0	0.81	1.59	0.35	24.78	-24.43	27.01
comp14002_c1	0	0	0	24.42	-24.42	0
comp81435_c0	0	0	0	24.41	-24.41	0
comp9795_c1	0.28	0	0.11	24.51	-24.4	15.18
comp5410_c0	1.73	3.99	0.67	25.06	-24.39	21.01
comp7690_c0	2.77	6.92	1.62	25.98	-24.36	24.84
comp10807_c0	0.06	0.7	0.61	24.92	-24.31	34.8
comp6052_c0	0.46	2.83	0.57	24.87	-24.3	38.25
comp12442_c0	5.34	5.68	3.64	27.93	-24.29	42.02
comp5547_c0	0.95	2.98	0.94	25.21	-24.27	19.73
comp10686_c0	2.13	4.87	1.86	26.12	-24.26	35.16
comp54615_c0	2.89	8.2	2.94	27.2	-24.26	38.91
comp9973_c0	2.45	5.87	0.83	25.07	-24.24	23.15
comp12376_c1	1.91	1.37	1.28	25.52	-24.24	25.08
comp7270_c1	1.75	3.47	1.32	25.45	-24.13	21.37
comp15753_c0	2.99	5.76	1.33	25.42	-24.09	27.32
comp8368_c0	5.04	5.92	2.4	26.49	-24.09	36.57
comp12512_c0	1.3	1.21	0.66	24.72	-24.06	19
comp13640_c1	1.98	7.32	1.62	25.68	-24.06	33.4
comp7637_c0	3.66	4.27	0.98	25.02	-24.04	14.18
comp15075_c0	1.91	1.83	1.23	25.25	-24.02	20.47
comp15736_c0	2.51	9	2.16	25.99	-23.83	41.45
comp13046_c0	3.02	3.74	1.28	25.07	-23.79	21.88
comp10009_c1	0.32	0.58	0.7	24.45	-23.75	21.23
comp14089_c0	1.79	2.17	0.66	24.4	-23.74	18.21
comp519_c0	0.61	0.8	0.89	24.59	-23.7	12.52
comp14671_c0	2.9	3.17	2.02	25.72	-23.7	33.04
comp11093_c0	2.06	6.31	2.26	25.9	-23.64	29.19
comp14022_c0	4.12	1.88	1.03	24.59	-23.56	20.74
comp8233_c0	1.56	2.04	1.93	25.47	-23.54	27.61
comp11194_c1	1.99	5.17	1.78	25.32	-23.54	25.87
comp3879_c0	3.49	1.44	5.05	28.57	-23.52	21.54
comp5964_c0	2.22	2.81	0.98	24.46	-23.48	15.23
comp7380_c0	0.78	1.85	0.3	23.77	-23.47	17.69
comp12185_c0	3.93	5.12	2.86	26.29	-23.43	33.54
comp8042_c0	1.32	4.27	0.62	23.97	-23.35	44.79
comp12514_c0	0.84	6.62	4.22	27.53	-23.31	35.37
comp67695_c0	0.13	0.05	0.47	23.66	-23.19	11
comp15940_c0	2.81	3.92	0.67	23.77	-23.1	23.55
comp12725_c1	0.12	0	0.03	23.05	-23.02	22.2
comp7604_c0	0.29	9.14	0.82	23.84	-23.02	30.62
comp14415_c0	1.19	0.57	0.61	23.58	-22.97	45.3
comp11957_c0	3.66	1.3	3.82	26.78	-22.96	22.19
comp79310_c0	0.68	1.65	1.73	24.69	-22.96	12.2
comp6314_c0	1.27	3.77	0.66	23.59	-22.93	25.99
comp15118_c0	0.6	1.3	0.38	23.3	-22.92	26.2
comp13652_c0	2.89	5.4	1.48	24.3	-22.82	22.24
comp9443_c0	2.51	4.05	0.67	23.47	-22.8	21.55
comp15219_c0	2.1	2.74	0.28	23.05	-22.77	17.25
comp488_c0	0.36	0.82	0.61	23.36	-22.75	19.24
comp14462_c1	5.33	2.81	0.75	23.5	-22.75	20.81
comp13441_c1	0.5	5.53	0.49	23.22	-22.73	22.9
comp14399_c0	4.43	4.88	3.37	26.09	-22.72	35.23
comp7582_c2	1.54	5.19	1.27	23.96	-22.69	24.16
comp62728_c0	1.87	2.71	1.46	24.12	-22.66	21.06
comp10782_c0	0.65	1.74	0.43	23.05	-22.62	18.39
comp14873_c2	0	3.09	2.36	24.97	-22.61	37.03
comp15753_c1	2.53	3.28	1.92	24.51	-22.59	15.14
comp7519_c0	0.12	0	0	22.52	-22.52	31.05
comp13053_c0	2.33	4.38	4.55	27.07	-22.52	34.97
comp5419_c0	1.42	3.5	1.48	23.91	-22.43	18.31
comp7369_c0	3.72	5.25	1.04	23.46	-22.42	22.19
comp11987_c1	1.26	10.32	1.67	24.08	-22.41	44.54
comp63221_c0	1.04	3.07	1.16	23.56	-22.4	34.13
comp13325_c1	0.43	2.22	1.2	23.57	-22.37	67.69
comp9238_c0	1.01	0.9	0.71	23.03	-22.32	31.44
comp8683_c0	1.41	3.96	1.52	23.8	-22.28	30.33
comp12913_c0	1.33	1.5	0.83	23.1	-22.27	20.15
comp11499_c0	1.44	3.57	1.06	23.33	-22.27	20.78
comp17083_c1	2.95	3.72	2.02	24.28	-22.26	29.16
comp3798_c0	2.12	3.16	2.1	24.34	-22.24	42.02
comp12275_c0	0.09	0.54	0.27	22.5	-22.23	41.04
comp3870_c0	1.42	5.45	1.85	24.05	-22.2	27.5
comp14422_c0	1.27	9.49	0.59	22.74	-22.15	27.43
comp66374_c0	2.16	4.36	0.36	22.5	-22.14	18.6
comp10820_c0	0.86	4.17	2.68	24.77	-22.09	24.99
comp6507_c0	3.39	4.61	1.12	23.2	-22.08	22.02
comp12427_c0	4.84	6.44	3.14	25.21	-22.07	46.97
comp11912_c1	10.1	0.29	0.18	22.2	-22.02	39.52
comp12406_c0	0.25	0.15	0.79	22.73	-21.94	15.56
comp73051_c0	0.73	1.98	0.97	22.91	-21.94	18.16
comp8174_c0	3.25	4.06	1.38	23.32	-21.94	23.34
comp14155_c0	0.62	0.12	0	21.9	-21.9	24.55
comp5220_c0	0.05	0.04	0.08	21.97	-21.89	33.43
comp12546_c0	2.39	9.17	1.07	22.94	-21.87	36.32
comp6084_c0	3.29	4.87	1.62	23.48	-21.86	30.57
comp13392_c0	2.68	2.2	2.84	24.67	-21.83	27.95
comp8479_c0	0.44	2.21	0.78	22.6	-21.82	37.18
comp7582_c0	1.52	4	0.96	22.77	-21.81	27.14
comp7806_c0	0	5.89	0.4	22.19	-21.79	23.12
comp3655_c0	2.79	3.68	1.3	23.08	-21.78	30.86
comp7293_c0	0	0	0	21.77	-21.77	12.15
comp14719_c0	0.54	3.52	0.37	22.13	-21.76	22.02
comp6507_c1	3.41	4.74	0.57	22.33	-21.76	19.92
comp3148_c0	0	0	0.03	21.77	-21.74	11.88
comp15013_c1	1.01	0.95	2.1	23.76	-21.66	14.83
comp68166_c0	3.43	1.35	1.33	22.97	-21.64	20.51
comp13738_c1	0.48	1.95	0.22	21.81	-21.59	27.71
comp5637_c0	2.35	4.14	1.66	23.24	-21.58	23.97
comp13179_c0	0.39	0.27	0.19	21.76	-21.57	19.57
comp12511_c0	2.73	1.37	1.11	22.67	-21.56	35.13
comp10559_c0	2.24	4.22	2.23	23.78	-21.55	41.97
comp12735_c0	0.59	1.23	0.14	21.63	-21.49	28.9
comp15067_c0	1.46	6.61	2.16	23.55	-21.39	34.11
comp10571_c1	2.08	2.24	1.29	22.6	-21.31	16.67
comp82037_c0	3.13	1.85	1.16	22.46	-21.3	18.49
comp16001_c0	1.07	3.83	0.5	21.79	-21.29	20.05
comp11969_c0	3.1	2.9	2.72	23.99	-21.27	20.84
comp5402_c0	0.18	1.55	0.41	21.63	-21.22	27.12
comp11926_c0	1.53	2.97	0.42	21.63	-21.21	35.18
comp3924_c0	3.06	4.23	2.99	24.14	-21.15	30.96
comp12274_c1	1.59	2.81	1.78	22.93	-21.15	24.44
comp12473_c0	1.55	1.52	1.31	22.45	-21.14	23.92
comp14804_c0	2.33	4.08	1.26	22.4	-21.14	21.11
comp10978_c0	0.55	2.49	1.49	22.56	-21.07	50.11
comp5527_c0	1.38	4.67	0.98	22.02	-21.04	27.82
comp8468_c0	1.31	5.81	1.21	22.25	-21.04	27.73
comp56408_c0	3.17	3.17	2.9	23.86	-20.96	37.39
comp10275_c0	0.37	1.72	0.75	21.69	-20.94	33.89
comp79826_c0	0.71	2.56	0.1	21.03	-20.93	18.46
comp10599_c0	1.2	4.99	1.15	22.05	-20.9	28.44
comp12134_c0	2.31	5.32	1.73	22.63	-20.9	23.6
comp76273_c0	1.71	2.65	0.67	21.56	-20.89	19.75
comp7711_c0	0.77	3.98	0.15	21.03	-20.88	37.49
comp14179_c0	3.56	4.97	2.85	23.72	-20.87	26.96
comp12183_c0	0.07	1.13	0.21	21.04	-20.83	49.01
comp14804_c1	2.72	5.32	3.22	24.04	-20.82	28.95
comp9135_c1	1.64	3.32	2.18	22.99	-20.81	21.57
comp9691_c0	0.75	2.19	1.27	22.02	-20.75	20.2
comp8683_c1	0.89	4.41	1.38	22.11	-20.73	28.48
comp9467_c0	2.2	1.59	0.99	21.67	-20.68	15.97
comp5451_c0	1.59	1.18	0.82	21.5	-20.68	28.18
comp6792_c0	2.26	2.58	2.84	23.52	-20.68	17.33
comp14026_c0	1.85	1.35	1.24	21.91	-20.67	21.21
comp59472_c0	0	0	0.21	20.88	-20.67	30.89
comp5649_c0	0.16	7.57	0.21	20.88	-20.67	35.47
comp16866_c0	4.98	1.13	0.36	21	-20.64	45.2
comp8131_c1	0.25	1.35	0.58	21.21	-20.63	10.98
comp9678_c0	2.09	1.42	2.23	22.8	-20.57	34.78
comp80411_c0	0.87	4.92	2.71	23.28	-20.57	23.15
comp69178_c0	2.36	3.69	1.59	22.14	-20.55	30.35
comp12246_c0	3.64	1.96	3.84	24.35	-20.51	22.35
comp3677_c0	2.79	6.46	1.89	22.39	-20.5	30.52
comp5190_c0	1.62	4.11	2.32	22.81	-20.49	18.99
comp10300_c0	1.19	3.25	0.67	21.13	-20.46	22.52
comp13242_c0	1.75	1.15	0.77	21.22	-20.45	39.98
comp47597_c0	1.42	3.38	1.82	22.27	-20.45	31.56
comp10219_c1	0.13	0.1	0.25	20.69	-20.44	18.77
comp11444_c1	1.93	2.67	1.2	21.64	-20.44	19.54
comp84249_c0	2.12	1.97	1.07	21.46	-20.39	16.38
comp8043_c0	0	3.06	0.26	20.62	-20.36	32.92
comp13325_c0	0.54	1.6	2.49	22.84	-20.35	49.02
comp14323_c0	2.22	8.43	1.71	22.06	-20.35	41.37
comp14693_c0	0.31	0.67	0.24	20.54	-20.3	53.13
comp12665_c0	0	0.06	0	20.29	-20.29	34.1
comp11239_c1	1.07	0.4	0.23	20.48	-20.25	58.23
comp77751_c0	1.87	2.84	0.64	20.89	-20.25	17.38
comp7092_c0	1.57	0.87	0.63	20.87	-20.24	19.17
comp15977_c0	3.25	2.22	1.73	21.96	-20.23	36.71
comp13701_c0	2.37	5.71	1.55	21.78	-20.23	24.29
comp13790_c0	1.11	4.01	0.92	21.14	-20.22	28.46
comp11750_c0	1.76	5.56	3.13	23.33	-20.2	28.09
comp14257_c0	0.29	0.6	0.21	20.37	-20.16	30.88
comp13282_c1	2.48	1.77	1.34	21.49	-20.15	24.07
comp14155_c2	2.07	1.79	1.61	21.73	-20.12	25.49
comp15242_c0	2.27	4.78	3.15	23.27	-20.12	20.63
comp8538_c0	1.09	2.4	1.29	21.35	-20.06	11.43
comp11553_c0	0	6.12	0.08	20.13	-20.05	24.09
comp2406_c0	2.11	0.1	0.29	20.32	-20.03	8.78
comp12321_c0	1.55	2.2	0.61	20.62	-20.01	31.11
comp8703_c1	0.28	0.15	0.14	20.14	-20	24.92
comp14432_c0	1.86	3.92	1.33	21.3	-19.97	27.45
comp7790_c0	2.53	1.39	2.44	22.39	-19.95	15.64
comp55062_c0	1.81	3.56	5	24.92	-19.92	35.78
comp6509_c1	1.49	1.54	0.99	20.88	-19.89	14.93
comp98107_c0	0	0	0	19.89	-19.89	1.7
comp68931_c0	1.39	7.83	1.36	21.25	-19.89	27.9
comp3874_c0	2.13	2.89	1.75	21.63	-19.88	28.77
comp12257_c0	1.05	2.61	1.09	20.94	-19.85	29.88
comp61552_c0	0.07	0.74	0.11	19.95	-19.84	29.22
comp10389_c2	1.5	1.66	0.75	20.57	-19.82	31.73
comp72622_c0	0.26	0.46	0.41	20.19	-19.78	22.37
comp9843_c1	0.12	0	0.03	19.78	-19.75	40.06
comp8978_c0	1.35	4.36	0.95	20.7	-19.75	18.04
comp10643_c0	0.84	1.92	0.46	20.13	-19.67	31.96
comp8077_c0	0.23	1.29	0.36	19.98	-19.62	16.42
comp50804_c0	2.97	4.95	4.88	24.49	-19.61	37.32
comp8740_c1	1.11	2.13	0.55	20.1	-19.55	19.66
comp1162_c0	1.66	1.74	0	19.52	-19.52	10.97
comp11968_c1	0.11	1.9	0.17	19.66	-19.49	18.62
comp439_c0	0.25	3.17	0.69	20.18	-19.49	16.37
comp54669_c0	0.06	0.1	0.05	19.53	-19.48	36.09
comp6183_c0	1.91	2.81	0.51	19.98	-19.47	20.53
comp76302_c0	0.12	0.1	0.19	19.64	-19.45	30.44
comp9951_c0	2.94	3.51	1.14	20.58	-19.44	19.54
comp4856_c0	1.19	2.22	1.27	20.65	-19.38	21.29
comp61685_c0	0.66	2.55	0.54	19.9	-19.36	33.61
comp12782_c0	2.66	3.24	1.05	20.38	-19.33	13.9
comp9769_c1	0.07	5.51	0.27	19.58	-19.31	27.73
comp65686_c0	2.2	0.8	1.12	20.37	-19.25	25.19
comp5896_c0	0	0	0.12	19.35	-19.23	18.66
comp11741_c0	0.6	4.37	0.76	19.99	-19.23	20.42
comp14406_c1	2.18	2.74	0.66	19.83	-19.17	32.51
comp106304_c0	1.41	1.6	0.7	19.86	-19.16	15.91
comp6059_c0	1.17	2.39	2.68	21.83	-19.15	16.95
comp12943_c1	2.06	2.72	0.98	20.11	-19.13	17.77
comp14032_c0	2.44	6.99	1.37	20.49	-19.12	33.99
comp6742_c0	0	8.96	0.23	19.32	-19.09	32.1
comp428_c0	1.13	0.92	0.88	19.96	-19.08	9.13
comp8149_c0	2.92	0.62	4.3	23.38	-19.08	28.01
comp4088_c0	0.57	1.46	1.07	20.14	-19.07	44.43
comp14290_c1	0.89	5.62	1.25	20.32	-19.07	29.18
comp3726_c0	3.13	2.84	1.89	20.94	-19.05	31.92
comp6487_c1	2.85	3.42	0.68	19.73	-19.05	15.94
comp10760_c0	5.79	3.1	1.89	20.92	-19.03	33.44
comp15543_c0	1.24	0.14	0.07	19.09	-19.02	22.88
comp8110_c0	0.55	0.72	0.52	19.54	-19.02	12.27
comp6390_c0	0.16	0	0	18.98	-18.98	19.61
comp10103_c2	2.71	1.42	1.41	20.39	-18.98	20.4
comp14134_c0	4.21	4.09	1.91	20.88	-18.97	30.55
comp10491_c2	2.92	4	1.63	20.59	-18.96	22.38
comp10251_c0	0.58	0.78	0.45	19.38	-18.93	16.83
comp13738_c0	0.22	1.91	0.73	19.65	-18.92	26.76
comp5822_c0	0.13	2.53	0.45	19.33	-18.88	39.53
comp656_c0	2.92	2	2.22	21.06	-18.84	15.28
comp58389_c0	1.07	4.97	1.45	20.27	-18.82	34.5
comp5547_c1	1.72	3.77	2.83	21.65	-18.82	22.94
comp369_c1	1	0.81	2.07	20.87	-18.8	10.84
comp86172_c0	0.67	0.75	0.62	19.4	-18.78	18.69
comp2579_c0	1.14	3.44	0.44	19.22	-18.78	18.69
comp10911_c0	0.3	0.85	0.18	18.93	-18.75	36.65
comp8944_c0	0.26	1.74	0.31	19.06	-18.75	27.19
comp1810_c0	0.11	0.41	0.14	18.88	-18.74	21.26
comp12665_c1	0	0	0.13	18.84	-18.71	31.62
comp11230_c0	1.94	1.29	1.64	20.35	-18.71	11.04
comp7470_c0	0.61	1.71	0.12	18.81	-18.69	14.75
comp98268_c0	0.05	0.08	0	18.64	-18.64	13.26
comp55673_c0	2.66	2.15	1.24	19.87	-18.63	24.24
comp5053_c0	3.11	4.16	2.95	21.54	-18.59	27.26
comp5119_c0	3.79	1.08	3.95	22.5	-18.55	24.92
comp9102_c0	1.96	3.07	0.73	19.27	-18.54	22.45
comp10854_c0	1.34	2.01	3.43	21.96	-18.53	25.09
comp17240_c0	0.75	1.29	0.25	18.76	-18.51	10.12
comp13070_c0	0	0	0.08	18.54	-18.46	11.21
comp82156_c0	1.75	4.66	1.59	20.05	-18.46	19.93
comp7600_c0	0.38	1.16	0.94	19.4	-18.46	17.42
comp65869_c0	0.71	5.91	0.41	18.78	-18.37	29.65
comp3795_c0	0.86	1.59	1.2	19.54	-18.34	26.05
comp9727_c0	1.37	2.8	3.57	21.91	-18.34	22.48
comp104173_c0	0	0	0	18.28	-18.28	6.56
comp11926_c1	3.13	3.16	1.18	19.43	-18.25	32.73
comp8994_c0	1.24	2.05	0.34	18.59	-18.25	15.85
comp12580_c0	0	0	0	18.21	-18.21	27.68
comp10355_c1	1.9	2.74	1.13	19.34	-18.21	10.45
comp11357_c2	1.21	2.03	1.22	19.42	-18.2	10.11
comp12645_c2	0.29	0.81	0	18.18	-18.18	35.9
comp72154_c0	1.32	1.42	0.91	19.06	-18.15	17.2
comp14155_c3	0.38	0.46	0.15	18.24	-18.09	18.9
comp7183_c0	0.34	0.75	0.39	18.47	-18.08	29.85
comp10817_c1	0.6	1.44	0.39	18.47	-18.08	9.95
comp8608_c0	1.76	3.28	1.78	19.85	-18.07	19.79
comp122681_c0	0.07	0	0.05	18.07	-18.02	16.13
comp8686_c1	0.1	0.87	0.23	18.25	-18.02	34.85
comp4926_c0	2.57	3.46	1.11	19.1	-17.99	21.17
comp10246_c0	0.83	4.53	0.51	18.5	-17.99	17.63
comp13224_c0	1.1	0.89	0.24	18.13	-17.89	20.16
comp17069_c3	0.72	5.34	0.49	18.35	-17.86	21.36
comp2318_c0	0.67	0.12	0.75	18.59	-17.84	11.11
comp130160_c0	0.36	0.66	0.14	17.97	-17.83	7.66
comp10792_c2	2.04	5.82	0.53	18.3	-17.77	26.24
comp13174_c0	3.18	0.83	3.61	21.37	-17.76	28.99
comp78419_c0	0.86	1.25	0	17.74	-17.74	22.23
comp369_c0	1.65	1.09	1.46	19.15	-17.69	10.27
comp13245_c0	2.86	2.81	2.88	20.42	-17.54	41.99
comp15552_c0	0	0	0	17.53	-17.53	23.9
comp8173_c0	0.92	1.94	1.05	18.58	-17.53	14.15
comp14221_c2	3.72	1.68	0.87	18.39	-17.52	16.02
comp75861_c0	0.98	7.07	0.72	18.18	-17.46	22.07
comp7239_c0	1.15	0.88	0.53	17.98	-17.45	34
comp42454_c0	0	0	0	17.45	-17.45	63.24
comp12500_c0	2.04	5.57	1.69	19.11	-17.42	25.31
comp5630_c0	0.87	0.29	1.53	18.93	-17.4	14.87
comp3966_c0	0.7	0.56	0.81	18.2	-17.39	41.48
comp7081_c0	2.46	1.26	0.5	17.79	-17.29	10.89
comp8748_c1	0.64	2.64	0.62	17.89	-17.27	15.05
comp13640_c2	2.22	6.24	1.47	18.74	-17.27	23.89
comp70619_c0	2.07	1.42	3.31	20.52	-17.21	24.46
comp9258_c1	1.03	4.98	1.5	18.68	-17.18	38.36
comp7270_c0	0.94	3	0.64	17.81	-17.17	20.91
comp300_c0	0.97	0.97	0.67	17.82	-17.15	31.55
comp71763_c0	0.31	0.25	0.12	17.26	-17.14	23.6
comp15194_c0	0	0	0	17.12	-17.12	5.95
comp14253_c0	2.72	2.46	2.71	19.81	-17.1	32.68
comp6655_c0	1.63	1.69	1	18.07	-17.07	13.44
comp7879_c0	7.5	4.18	2.41	19.48	-17.07	45.49
comp9038_c0	3.55	2.28	1.63	18.69	-17.06	23.61
comp5070_c0	0.11	1.75	0.27	17.3	-17.03	20.65
comp13863_c0	0.08	0.08	0.06	17.07	-17.01	29.35
comp7743_c0	2.09	1.69	0.89	17.89	-17	20.81
comp4829_c0	0.7	1.66	0.32	17.3	-16.98	23.74
comp80604_c0	1.78	2.95	0.51	17.49	-16.98	16.74
comp87105_c0	0.32	1.43	1.59	18.55	-16.96	18.77
comp112026_c0	2.42	2.08	0.76	17.68	-16.92	16.23
comp12429_c0	1.25	0.97	1.27	18.18	-16.91	13.41
comp5546_c0	1.28	3.17	0.33	17.23	-16.9	18.17
comp75937_c0	0	0	0.25	17.15	-16.9	15.26
comp11722_c1	1.45	2.46	1.81	18.7	-16.89	23.61
comp10042_c0	1.62	2.04	1.01	17.88	-16.87	24.83
comp12972_c0	0.83	4.34	1.74	18.6	-16.86	37.27
comp12458_c0	0.74	5.73	0.67	17.48	-16.81	20.59
comp79513_c0	2.06	2.46	0.58	17.36	-16.78	20.59
comp9982_c0	0.77	1.2	0.46	17.24	-16.78	12.89
comp15646_c0	1.82	3.94	1.35	18.13	-16.78	21.71
comp10407_c1	1.1	2.11	0.7	17.47	-16.77	15.8
comp10460_c0	0.15	0.35	0.23	16.97	-16.74	12.07
comp76616_c0	1.12	2.03	1.46	18.17	-16.71	17.14
comp76695_c0	1.87	2.57	0.87	17.58	-16.71	17.16
comp61928_c0	1	4.91	1.58	18.28	-16.7	34.67
comp12645_c1	0.25	0.55	0.19	16.88	-16.69	36.03
comp7087_c1	4.93	1.1	3.44	20.13	-16.69	33.11
comp109540_c0	0.15	3.06	1.56	18.23	-16.67	11.28
comp13217_c0	2.12	4.07	0.97	17.55	-16.58	22.7
comp8885_c0	0.7	1.03	0	16.57	-16.57	9.64
comp76843_c0	1.41	2.58	0.99	17.48	-16.49	26.21
comp72527_c0	0	0	0	16.46	-16.46	17.38
comp109890_c0	0.14	1.98	0.05	16.51	-16.46	14.95
comp12131_c0	1.53	1.92	0.89	17.3	-16.41	25.8
comp8740_c0	0.84	2.25	0.6	17	-16.4	17.33
comp8740_c3	1.73	1.14	1.1	17.48	-16.38	13.22
comp11908_c0	1.55	2.26	0.57	16.94	-16.37	22.68
comp10042_c1	1.73	2.86	0.91	17.28	-16.37	24.94
comp1784_c0	0.25	0.35	0.24	16.58	-16.34	34.74
comp10571_c0	0.89	1.69	0.46	16.8	-16.34	16.17
comp12858_c0	1.57	1.97	1.76	18.06	-16.3	40.08
comp69649_c0	0.07	2.2	0.17	16.45	-16.28	23.8
comp15501_c1	2.53	3.15	1.51	17.79	-16.28	28.43
comp11449_c0	2.08	2.46	4.23	20.48	-16.25	50.23
comp8598_c0	3.72	2.42	1.69	17.93	-16.24	30.74
comp102957_c0	0	0.07	0	16.22	-16.22	5.59
comp124374_c0	0	0	0	16.22	-16.22	0
comp6633_c0	0.12	0.09	0.09	16.28	-16.19	25.74
comp114799_c0	0	0	0	16.19	-16.19	16.68
comp102074_c0	0.45	1.32	0.23	16.42	-16.19	15.92
comp6163_c0	0.26	1.47	0.57	16.74	-16.17	17.23
comp5284_c0	0.36	0.29	0.46	16.62	-16.16	21.67
comp8893_c1	0.82	5.37	0.89	17.04	-16.15	24.93
comp293_c1	1.17	2.42	0.3	16.43	-16.13	18.06
comp8486_c0	0	0.33	0.21	16.33	-16.12	14.77
comp16260_c0	0.63	1.87	0.46	16.57	-16.11	35.85
comp153_c0	1.05	2.54	0.27	16.33	-16.06	16.46
comp6445_c2	1.23	3.53	1.73	17.78	-16.05	22.72
comp7893_c0	2.11	2.49	2.21	18.26	-16.05	21.18
comp86126_c0	0.17	1.41	0.75	16.79	-16.04	17.47
comp3798_c1	2.27	2.17	1.76	17.8	-16.04	27.69
comp4817_c0	2.84	1.83	2.85	18.89	-16.04	17.61
comp83897_c0	1.35	3.47	0.48	16.47	-15.99	17.47
comp7735_c0	1.14	1.39	1.51	17.48	-15.97	26.46
comp6207_c0	0.28	6.05	0.17	16.14	-15.97	25.45
comp119_c0	0.14	4.04	0.51	16.44	-15.93	21.56
comp13002_c1	2.19	2.23	0.96	16.88	-15.92	20.66
comp88057_c0	0.35	2.16	0.13	16.04	-15.91	11.5
comp12511_c1	2.96	0.92	0.44	16.34	-15.9	28.27
comp14221_c1	0.83	0.94	0.26	16.11	-15.85	8.16
comp10782_c1	1.75	1.99	1.11	16.94	-15.83	16.21
comp8131_c2	0.66	0.76	0.36	16.18	-15.82	8.29
comp4955_c0	0.8	1.94	0.42	16.17	-15.75	23.25
comp7917_c1	0.14	1.45	0.73	16.48	-15.75	38.37
comp11123_c0	2.34	1.28	1.73	17.44	-15.71	10.29
comp12477_c0	0.54	1.52	0.6	16.28	-15.68	27.05
comp11178_c0	0.35	0.78	1.74	17.42	-15.68	20.89
comp2008_c0	0.17	0	0.06	15.73	-15.67	13.04
comp13039_c2	0.16	1.3	0.44	16.06	-15.62	9.7
comp5698_c0	0.05	0.72	0.08	15.68	-15.6	21
comp10339_c1	1.19	1.86	0.99	16.59	-15.6	18.71
comp8110_c1	1.05	0.39	0.57	16.16	-15.59	10.99
comp11603_c1	1.13	1.93	0.99	16.58	-15.59	16.37
comp5683_c0	2.92	2.27	0.41	15.99	-15.58	25.02
comp95418_c0	0	0.08	0.08	15.65	-15.57	3.91
comp12183_c2	0.48	0.89	0.27	15.83	-15.56	40.23
comp71017_c0	1.36	1.75	0.5	16	-15.5	25.41
comp75524_c0	1.33	2.25	0.57	16.07	-15.5	17.55
comp11401_c0	1.25	1.73	1.77	17.25	-15.48	16.75
comp13506_c1	0.09	0.27	0.13	15.59	-15.46	72.52
comp11548_c0	0.91	2.84	1.14	16.59	-15.45	33.75
comp9769_c4	0	7.03	0.08	15.53	-15.45	27.17
comp7177_c0	0.62	2.2	0.29	15.73	-15.44	11.35
comp708_c0	1.86	4.24	0.05	15.49	-15.44	16.37
comp69128_c0	0	0.35	0	15.4	-15.4	29.49
comp4913_c0	0.61	1.19	0.48	15.86	-15.38	38.96
comp82198_c0	0.87	1	1.25	16.63	-15.38	20.45
comp105418_c0	0.39	1.82	0.91	16.26	-15.35	17.22
comp106678_c0	3.11	4.38	0.34	15.69	-15.35	18.5
comp2630_c0	0.41	0.75	0.08	15.42	-15.34	9.5
comp13390_c0	0.68	1.99	0.66	15.98	-15.32	15.37
comp85143_c0	0.42	1.48	0.26	15.57	-15.31	22.28
comp137072_c0	0.43	0.44	1.09	16.38	-15.29	11.61
comp13769_c0	4.43	2.3	2.36	17.65	-15.29	27.91
comp6806_c0	1.16	4.49	0.6	15.88	-15.28	18.65
comp81354_c0	0.31	0.2	0	15.27	-15.27	15.23
comp87536_c0	0	0	0.26	15.5	-15.24	8.78
comp1243_c0	1.15	1.68	1.13	16.35	-15.22	17.28
comp10189_c0	0.1	0.62	0.05	15.27	-15.22	47
comp815_c0	1.3	3.3	1.28	16.48	-15.2	24.97
comp16373_c0	0.58	1.37	0.55	15.75	-15.2	35.27
comp261_c0	0.65	1.72	0.25	15.44	-15.19	9.07
comp9792_c0	0	2.44	0	15.18	-15.18	12.82
comp101224_c0	0	0	0	15.13	-15.13	6.07
comp11893_c0	0.1	0	0	15.1	-15.1	12.91
comp2259_c0	1.61	3.42	0.55	15.65	-15.1	18.88
comp3104_c0	0.39	0.47	1.13	16.22	-15.09	19.08
comp15630_c0	1.32	1.22	1.22	16.3	-15.08	45.86
comp3103_c0	0.92	0.31	0.08	15.15	-15.07	12.23
comp14735_c0	1.79	3.32	0.89	15.93	-15.04	19.2
comp82297_c0	0.19	1.09	0.75	15.79	-15.04	20.44
comp15258_c0	2.78	2.58	2.2	17.24	-15.04	18.61
comp84242_c0	2.53	0.46	1.07	16.1	-15.03	9.35
comp89323_c0	0	0.47	0.34	15.36	-15.02	14.83
comp76501_c0	3.22	4.04	1.98	17	-15.02	28.71
comp99550_c0	0.33	0.46	0.29	15.28	-14.99	13.32
comp12486_c0	1.83	5.51	1.39	16.38	-14.99	34.69
comp9735_c0	0.08	0	0	14.94	-14.94	11.4
comp11945_c0	0.57	1.38	0.06	15	-14.94	9.65
comp90176_c0	1.86	2.54	1.49	16.42	-14.93	14.88
comp16156_c1	0.85	4.34	0.7	15.61	-14.91	19.27
comp395_c1	0.52	1.55	0.07	14.96	-14.89	14.74
comp9958_c0	1.67	1.59	0.12	14.99	-14.87	16.38
comp17113_c1	0.83	1.17	0.08	14.94	-14.86	13.93
comp10626_c1	0.92	1.08	0.52	15.37	-14.85	11.93
comp112553_c0	0.36	0	0.56	15.41	-14.85	9.78
comp14804_c3	1.96	3.49	2.69	17.53	-14.84	22.74
comp66481_c0	0.51	1.65	0.63	15.46	-14.83	45.35
comp152872_c0	0.11	0.09	0	14.8	-14.8	12.72
comp14034_c0	2.59	2.99	2.28	17.07	-14.79	16.36
comp61578_c0	0.39	0.64	0.44	15.2	-14.76	31.22
comp9379_c0	1.37	3.42	1.3	16.05	-14.75	24.94
comp2688_c0	0.49	1.42	1.29	16.01	-14.72	18.37
comp13316_c0	3.27	3.27	4.9	19.62	-14.72	27.13
comp5395_c0	0.15	0.78	0.23	14.95	-14.72	17.03
comp9763_c0	0.74	0.15	0.43	15.13	-14.7	12.49
comp439_c1	1.22	2.66	0.66	15.36	-14.7	14.62
comp8154_c1	2.54	2.96	1.54	16.24	-14.7	16.5
comp1977_c0	1.95	0.18	1.28	15.95	-14.67	18.28
comp10884_c0	1.21	0.76	1.46	16.13	-14.67	21.9
comp13007_c1	1.5	3.06	1.09	15.73	-14.64	21.55
comp621_c0	2.23	3.64	0.67	15.31	-14.64	21.6
comp3738_c0	0.56	6.34	1.69	16.32	-14.63	25.35
comp66524_c0	0.47	0.64	0.37	14.98	-14.61	11.39
comp261_c1	0.25	2.1	0.29	14.9	-14.61	10.72
comp11841_c0	1.12	3.82	0.15	14.74	-14.59	20.87
comp78433_c0	0.86	1.25	0.6	15.18	-14.58	23.92
comp548_c0	0.59	2.08	0.17	14.7	-14.53	28
comp1661_c0	0.28	0.6	0.58	15.1	-14.52	23.68
comp8944_c1	0.32	1.93	0.25	14.73	-14.48	16.24
comp3160_c0	1.09	0.5	0.6	15.08	-14.48	10.83
comp14102_c0	6.63	2.35	3.12	17.55	-14.43	39.15
comp7927_c1	1.05	2.24	0.37	14.77	-14.4	12.43
comp5322_c0	1.91	0.62	0.74	15.13	-14.39	20.96
comp109516_c0	1.14	1.84	1.38	15.76	-14.38	12.59
comp2721_c0	0.09	0.21	0	14.37	-14.37	5.13
comp1689_c0	0.25	0	0	14.36	-14.36	25.95
comp8249_c0	2.46	4.1	1.34	15.7	-14.36	32.96
comp98601_c0	0.22	0.17	0.25	14.56	-14.31	15.39
comp10311_c1	1.83	1.56	2.06	16.37	-14.31	13.48
comp13356_c3	2.82	1.04	1.4	15.69	-14.29	19.95
comp2972_c0	0.24	2.02	1.02	15.28	-14.26	18.04
comp13498_c0	0.97	0.61	0.34	14.59	-14.25	10.6
comp136468_c0	0	0	0	14.24	-14.24	10.19
comp5425_c1	1.15	1.85	0.37	14.61	-14.24	27.48
comp97701_c0	0.16	0.13	0.13	14.33	-14.2	6.35
comp5425_c0	1.04	1.37	0.88	15.05	-14.17	30.17
comp7612_c0	0.37	0.72	0.41	14.57	-14.16	27.03
comp6878_c0	2.36	4.5	0.5	14.66	-14.16	23.42
comp4988_c0	0.94	2.66	0.83	14.97	-14.14	28.39
comp8107_c0	0.61	1.11	0.95	15.08	-14.13	19.34
comp68358_c0	0.59	0.67	0.37	14.47	-14.1	14.8
comp5350_c0	1.59	1.92	0.82	14.91	-14.09	23.66
comp68595_c0	1.3	2.93	0.71	14.77	-14.06	19.23
comp17039_c0	0.52	0.4	0.44	14.48	-14.04	37.05
comp9549_c3	2.33	3.94	1.52	15.56	-14.04	21.71
comp265_c0	0	0	0	14.02	-14.02	2
comp6344_c0	0	0.8	0.39	14.4	-14.01	16.45
comp10300_c1	1.23	2.98	1.09	15.1	-14.01	13.55
comp85229_c0	0.89	1.35	0.09	14.09	-14	9.39
comp10339_c0	1.49	1.55	1.38	15.37	-13.99	22.01
comp13262_c0	0.32	2.25	0.17	14.13	-13.96	27.49
comp7365_c0	1.03	0.28	0.8	14.76	-13.96	14.43
comp5292_c0	0	0	0	13.94	-13.94	15.1
comp123367_c0	0.12	2.36	0.85	14.79	-13.94	12.41
comp4766_c0	0.32	0.13	0.12	14.05	-13.93	8.07
comp5643_c0	1.87	0.93	0.22	14.14	-13.92	18.57
comp9831_c1	0	0.89	0	13.9	-13.9	8.07
comp8470_c0	0.67	4.89	1.64	15.53	-13.89	21.34
comp7087_c0	3.01	0.8	2.45	16.33	-13.88	31.99
comp4777_c0	5.15	3.41	1.57	15.45	-13.88	28.83
comp9555_c1	1.31	0.67	0.74	14.61	-13.87	11.53
comp6527_c1	0.81	0.66	1.35	15.17	-13.82	16.9
comp7141_c1	0.85	1.93	0.66	14.47	-13.81	14.61
comp136024_c0	0.81	0.55	0.11	13.91	-13.8	6.54
comp69839_c0	0.73	1.96	2.17	15.96	-13.79	20.7
comp12427_c2	0	1.6	0.2	13.98	-13.78	25.84
comp2579_c1	0.76	2.23	0.44	14.21	-13.77	12.84
comp65895_c0	1.16	3.22	1.8	15.56	-13.76	24.8
comp10009_c0	0.83	0.42	0.73	14.48	-13.75	14.33
comp2893_c0	1.26	1.89	0.49	14.23	-13.74	23.79
comp11369_c0	2.77	4.19	2.62	16.33	-13.71	31.73
comp89631_c0	0.81	0.66	0.16	13.86	-13.7	13.82
comp97445_c0	1.25	1.64	0.61	14.3	-13.69	12.57
comp91319_c0	1.45	1.17	0.73	14.42	-13.69	21.59
comp7519_c1	0.08	0	0	13.66	-13.66	30.45
comp395_c0	0.22	1.24	0.17	13.83	-13.66	16.77
comp105940_c0	0.29	0.87	0.45	14.1	-13.65	26.54
comp89654_c0	1.14	2.83	0.89	14.54	-13.65	24.83
comp11001_c0	0.55	2.15	1.55	15.2	-13.65	18.41
comp80109_c0	1.26	2.27	1.36	14.95	-13.59	11.53
comp406_c1	0.88	3.24	0.68	14.23	-13.55	17.55
comp129698_c0	1.17	3.73	1.37	14.92	-13.55	11.46
comp2221_c0	0.91	0.8	0.32	13.87	-13.55	13.35
comp90_c0	0.79	3.21	0.89	14.42	-13.53	16.88
comp9795_c0	0.11	0.17	0.66	14.18	-13.52	13.38
comp11_c0	1	0.04	0.52	13.99	-13.47	22.25
comp11704_c0	1.69	2.61	1.14	14.6	-13.46	18.45
comp311_c0	1.78	0.81	1.13	14.54	-13.41	18.1
comp12898_c0	1.53	2.24	0.75	14.15	-13.4	16.88
comp90445_c0	1	0.36	0.78	14.17	-13.39	14.05
comp5858_c0	0.14	0.68	0.22	13.6	-13.38	17.78
comp10964_c0	0.33	0.05	0.08	13.42	-13.34	41.51
comp68441_c0	0	0	0	13.32	-13.32	15.94
comp2435_c0	0.16	0	0	13.3	-13.3	6.29
comp6502_c1	1.33	2.2	0.91	14.21	-13.3	22.88
comp9698_c0	0.59	1.13	0.82	14.11	-13.29	14.03
comp74920_c0	0.61	2.19	0.45	13.72	-13.27	29.78
comp2943_c0	0.77	1.17	0.33	13.59	-13.26	22.9
comp856_c0	0.34	0.72	0.35	13.58	-13.23	22.9
comp7743_c1	1.69	2.52	1.11	14.34	-13.23	19.83
comp2751_c1	1.11	0.1	0.87	14.09	-13.22	11.28
comp102780_c0	2.15	0.8	0.71	13.92	-13.21	17.25
comp42910_c0	0.82	2.65	0.64	13.81	-13.17	32.07
comp9862_c0	1.05	2.82	2.87	16.04	-13.17	36.85
comp67577_c0	0.35	4.21	0.72	13.87	-13.15	20.64
comp5196_c0	0.12	0.28	0.36	13.48	-13.12	19.82
comp14848_c0	1.78	5.34	1.39	14.51	-13.12	29.66
comp82690_c0	0.37	0.75	0.29	13.39	-13.1	9.66
comp77959_c0	0.78	1.03	1.16	14.25	-13.09	14.65
comp8179_c0	2.41	2.1	1.87	14.95	-13.08	12.45
comp2793_c0	0.31	0.74	0.12	13.17	-13.05	7.68
comp74816_c0	1.06	0.71	0	13.04	-13.04	10.9
comp8490_c2	0.63	0.72	0.49	13.51	-13.02	15.09
comp7380_c2	0	0.66	0.51	13.51	-13	14.24
comp12993_c1	1.76	0.87	0.6	13.59	-12.99	34.83
comp87431_c0	1.4	1.17	1.46	14.45	-12.99	25.73
comp2420_c0	0.35	1.03	0.9	13.87	-12.97	22.4
comp79467_c0	1.28	1.98	0.83	13.78	-12.95	30.58
comp12427_c1	0.33	1.73	0.19	13.13	-12.94	24.26
comp95920_c0	0	2.43	0.59	13.53	-12.94	28.11
comp84630_c0	0	0.18	0	12.92	-12.92	30.89
comp9861_c0	0.17	1.12	0.34	13.24	-12.9	22.93
comp82441_c0	0.07	0.06	0	12.89	-12.89	33.63
comp5323_c0	1.91	3.4	1.67	14.56	-12.89	25.39
comp11144_c0	0.08	0.9	0.37	13.25	-12.88	11.91
comp15148_c0	2.08	1.55	2.58	15.45	-12.87	17.88
comp110387_c0	0.81	1.13	1.61	14.46	-12.85	11.87
comp6152_c0	1.06	1.39	0.52	13.36	-12.84	20.25
comp392_c0	2.66	1.08	1.04	13.86	-12.82	13.6
comp384_c0	0.14	1.02	0.22	13.03	-12.81	12.34
comp67320_c0	0.18	1.01	0.17	12.97	-12.8	32.48
comp12183_c1	0.17	0.5	0.35	13.14	-12.79	32.53
comp89906_c0	1.1	2.27	0.31	13.1	-12.79	18.1
comp878_c0	0	0	0.09	12.86	-12.77	17.2
comp111733_c0	0.58	0.16	0.15	12.92	-12.77	5.5
comp5291_c0	0.32	2.7	0.37	13.1	-12.73	25.5
comp10079_c0	1.91	1.82	2.98	15.66	-12.68	36.52
comp9850_c0	1.05	2.11	0.33	12.98	-12.65	19.62
comp11445_c0	0.97	0.7	0.67	13.29	-12.62	17.05
comp9499_c0	2	1.68	1.39	13.97	-12.58	16.57
comp11239_c0	1.23	0.33	0.24	12.81	-12.57	32.66
comp13039_c0	0	1.47	0	12.56	-12.56	9.64
comp11693_c0	0.26	0	0	12.54	-12.54	4.26
comp7607_c0	1.3	1.05	0.38	12.9	-12.52	22.67
comp6978_c0	0.68	0.83	0.53	12.97	-12.44	7.33
comp2406_c1	0.33	0.26	0.13	12.53	-12.4	5.12
comp113541_c0	0	0.16	0.08	12.44	-12.36	24.35
comp8706_c0	0.47	0.03	0.03	12.37	-12.34	40.33
comp5823_c0	0.23	4.56	0.06	12.4	-12.34	25.37
comp3221_c0	3.14	1.79	1.53	13.81	-12.28	18.67
comp13419_c0	0.89	0.13	0.39	12.62	-12.23	50.38
comp5246_c0	0.96	0.77	0	12.2	-12.2	12.68
comp91830_c0	0.24	0.26	0.03	12.18	-12.15	18.32
comp97868_c0	0.78	1.08	0	12.15	-12.15	13.32
comp7054_c0	0.03	1.16	0.05	12.2	-12.15	33.79
comp10679_c0	0.74	2.77	1.91	14.04	-12.13	18.26
comp97957_c0	0	0	0.16	12.28	-12.12	5.01
comp72143_c0	2.13	1.62	1.47	13.58	-12.11	21.36
comp12404_c0	0.38	1.55	0.66	12.76	-12.1	11.26
comp811_c0	1.04	3.57	0.51	12.58	-12.07	18.67
comp77128_c0	0.39	0.21	1.01	13.07	-12.06	27.23
comp8024_c1	0.69	0.14	0.13	12.19	-12.06	9.67
comp14565_c1	0.12	0.8	0.67	12.71	-12.04	11.39
comp11968_c0	0	0.84	0.54	12.57	-12.03	9.75
comp137825_c0	1.51	1.3	0.78	12.78	-12	11.78
comp8877_c0	1.63	0.22	3.38	15.38	-12	14
comp281_c1	0.75	0.69	0.75	12.73	-11.98	10.45
comp11163_c0	0.91	2.35	0.45	12.41	-11.96	23.1
comp2941_c0	0.74	2.69	1.15	13.06	-11.91	19.18
comp7396_c0	2.91	1.33	0.99	12.9	-11.91	16.49
comp14032_c1	0.81	3.31	0.45	12.33	-11.88	15.46
comp6121_c0	1.33	1.38	0.15	12.03	-11.88	11.26
comp100735_c0	0.3	3.38	0.7	12.51	-11.81	24.96
comp6555_c0	0.57	1.08	0.15	11.93	-11.78	11.93
comp8937_c0	0.79	0.64	0.86	12.63	-11.77	10.55
comp8173_c1	0	0.2	0.1	11.85	-11.75	10.67
comp236_c1	2	1.68	2.27	14.01	-11.74	20.5
comp6192_c0	2.11	0.95	1.95	13.67	-11.72	19.66
comp210_c0	0.07	0.18	0	11.71	-11.71	21.89
comp7145_c0	1.37	2.72	2.5	14.18	-11.68	26.13
comp9996_c1	0.99	3.34	0.07	11.75	-11.68	20.8
comp100_c0	0	0	0	11.66	-11.66	5.38
comp3717_c0	0.91	0.29	0.07	11.72	-11.65	39.22
comp10309_c0	0.61	1.4	0.48	12.09	-11.61	23.9
comp3814_c0	0.11	0	0	11.58	-11.58	26.77
comp5775_c0	0.62	2.42	0.56	12.14	-11.58	15.87
comp11357_c1	1.51	1.67	0.37	11.94	-11.57	9.4
comp103_c0	0.21	0.17	0.32	11.88	-11.56	8.02
comp13790_c2	0.4	2.68	1.41	12.97	-11.56	20.33
comp15873_c1	0	0.1	0	11.55	-11.55	2.82
comp6781_c0	0.24	1.29	0.48	12.01	-11.53	10.51
comp133653_c0	0	3.03	0.63	12.13	-11.5	20.23
comp160240_c0	0	0	0	11.46	-11.46	8.83
comp82848_c0	0	0.17	0.16	11.62	-11.46	19.81
comp2751_c0	1.07	0	0.37	11.82	-11.45	7.9
comp3148_c1	0.53	0.09	0.08	11.52	-11.44	8.67
comp271_c0	0	0.13	0.12	11.55	-11.43	27.68
comp7378_c0	2.91	1.22	1.08	12.51	-11.43	16.78
comp143158_c0	0.68	2.96	0.45	11.82	-11.37	18.05
comp12868_c0	0.35	2.97	1.16	12.51	-11.35	31.37
comp77929_c0	0	0	0	11.31	-11.31	9.9
comp1787_c0	0.56	4.8	0.69	12	-11.31	25.64
comp6106_c0	3.13	3.7	1.04	12.34	-11.3	27.14
comp5344_c0	1.15	2.49	0.67	11.95	-11.28	25.04
comp4846_c0	0.08	0.76	0.37	11.62	-11.25	38.83
comp1701_c0	0.36	0.49	0.09	11.32	-11.23	19.83
comp7108_c0	0.17	0	0	11.21	-11.21	24.46
comp6534_c0	0.32	2.17	1.17	12.32	-11.15	17.94
comp394_c0	0.36	0.15	0.28	11.39	-11.11	9.44
comp92392_c0	0.5	1.35	0.13	11.23	-11.1	18.96
comp9362_c0	0.92	1.07	1.87	12.96	-11.09	27.9
comp271_c1	0	0	0	11.08	-11.08	21.87
comp7380_c1	0.17	0.28	0	11.06	-11.06	8.41
comp144262_c0	0	0	0	11.04	-11.04	5.11
comp11_c1	1.22	0.25	1.55	12.58	-11.03	23.33
comp112323_c0	1.1	1.11	1.22	12.18	-10.96	14.95
comp9007_c0	1.83	2.18	0.34	11.27	-10.93	18.69
comp10872_c0	0.35	0.09	0.15	11.03	-10.88	9.38
comp100426_c0	0	0	0	10.87	-10.87	10.9
comp10353_c0	0.08	0.13	0.13	10.99	-10.86	8.14
comp10389_c1	0.52	2.37	0.82	11.67	-10.85	17.27
comp101988_c0	0	0	0	10.83	-10.83	20.56
comp13807_c0	1.47	1.37	1.81	12.59	-10.78	20.79
comp8358_c1	0.19	2.49	1.65	12.4	-10.75	16.78
comp10911_c1	0	0.27	0	10.69	-10.69	16.46
comp12307_c0	0.35	2.01	0.66	11.33	-10.67	11.16
comp14050_c1	0.17	0.13	0.09	10.74	-10.65	40.93
comp919_c0	0.21	1.38	1.82	12.46	-10.64	27.97
comp865_c0	0.5	1.07	0.39	11	-10.61	18.83
comp11831_c0	0.31	2.38	0.72	11.31	-10.59	25.68
comp384_c1	0.11	0.6	0.25	10.83	-10.58	15.36
comp140117_c0	0.36	0.43	0.42	10.97	-10.55	8.28
comp7246_c0	0	0	0	10.53	-10.53	17
comp13356_c1	0.23	0.38	0.73	11.26	-10.53	21
comp59308_c0	0	0.04	0.15	10.65	-10.5	53.47
comp13863_c1	0	0	0.25	10.7	-10.45	20.04
comp131549_c0	0	0	0	10.43	-10.43	5.96
comp105302_c0	0	0	0	10.42	-10.42	7.39
comp40_c0	0	0.36	0	10.42	-10.42	9.06
comp6651_c0	0.35	0.29	0.14	10.56	-10.42	8.69
comp80715_c0	0.36	0.44	0.56	10.97	-10.41	16.8
comp113702_c0	0.16	0.92	0	10.39	-10.39	8.92
comp102856_c0	0.23	0.82	0.62	11	-10.38	10.33
comp78976_c0	0.14	1.83	0.22	10.59	-10.37	21.79
comp59357_c0	1.44	1.32	0.16	10.53	-10.37	20.9
comp7735_c1	1.71	0.41	0.8	11.15	-10.35	16.31
comp13645_c0	0.23	0.28	0.18	10.52	-10.34	9.96
comp10318_c0	1.03	1.95	1.25	11.59	-10.34	20.44
comp194621_c0	0	0	0.14	10.43	-10.29	5.16
comp10927_c0	1.32	1.5	0.27	10.54	-10.27	18.22
comp5833_c0	0.52	1.1	0.08	10.35	-10.27	31.4
comp2721_c1	0.5	0.13	0.13	10.38	-10.25	4.45
comp9420_c0	0	0.59	0	10.16	-10.16	3.24
comp134786_c0	0.98	2.7	0.87	11.01	-10.14	19.08
comp300_c1	0.15	1.2	0	10.13	-10.13	15.28
comp4680_c0	1.7	0.16	0.86	10.95	-10.09	13.26
comp10165_c0	1.47	1.92	0.49	10.58	-10.09	11.38
comp83264_c0	0	0.33	0	9.98	-9.98	25.24
comp165428_c0	0.31	0.58	0.16	10.02	-9.86	10.24
comp13740_c0	0	0.33	0	9.85	-9.85	7.03
comp70335_c0	0.2	0.46	0.16	9.92	-9.76	33.6
comp11578_c0	0.98	0.39	0.3	10.05	-9.75	15.56
comp70847_c0	0	0.28	0	9.72	-9.72	29.27
comp102497_c0	0.66	1.39	0.31	10.02	-9.71	17.29
comp5488_c1	0	0	0	9.62	-9.62	4.76
comp8903_c0	2.49	1.36	2.94	12.53	-9.59	25.91
comp10428_c0	0.3	1.81	1.16	10.75	-9.59	16.98
comp116592_c0	0	0.17	0	9.55	-9.55	6.15
comp8121_c0	2.8	0.45	0	9.55	-9.55	18.66
comp82_c1	0	0.23	0.11	9.64	-9.53	15.64
comp16304_c0	1.02	0.97	0.88	10.4	-9.52	17.37
comp95758_c0	0.26	1.76	0.2	9.7	-9.5	13.99
comp152413_c0	0.85	1.59	0.37	9.83	-9.46	8.91
comp149325_c0	0.49	0.53	0.13	9.54	-9.41	9.57
comp8121_c1	1.8	0.23	0	9.38	-9.38	20.92
comp9546_c1	1.26	1.83	1.13	10.51	-9.38	12.03
comp1278_c0	2.06	0.83	1.3	10.6	-9.3	17.29
comp82_c0	0.37	0.45	0	9.22	-9.22	20.14
comp148352_c0	0.15	0.12	0.12	9.33	-9.21	11.91
comp98065_c0	1.98	1.5	0.92	10.12	-9.2	16.3
comp111464_c0	1.22	1.21	0.8	9.97	-9.17	19.93
comp3264_c0	0.4	1.29	0.41	9.58	-9.17	12.5
comp10626_c0	0.77	0.68	0.49	9.64	-9.15	8.85
comp9841_c0	0	0.33	0.32	9.46	-9.14	10.65
comp14129_c0	0.03	0	0	9.13	-9.13	48.04
comp95308_c0	0.15	0.12	0.47	9.56	-9.09	10.9
comp10103_c1	0	0.17	0.16	9.19	-9.03	7.52
comp98660_c0	1.29	1.81	0.09	9.12	-9.03	15.04
comp1843_c0	1.14	0	0.44	9.45	-9.01	18.22
comp8718_c1	0	0	0	8.99	-8.99	9.94
comp10113_c1	1.51	0.64	0.51	9.49	-8.98	14.66
comp11985_c0	0.29	0.78	0.23	9.2	-8.97	8.55
comp83277_c0	0.17	0	0	8.89	-8.89	20.01
comp13934_c0	0	0.15	0.15	9.04	-8.89	10
comp142172_c0	0.64	0.52	0.4	9.27	-8.87	18.79
comp9831_c0	0	0.17	0.32	9.19	-8.87	8.62
comp14058_c0	0.37	2.09	0.57	9.42	-8.85	13.31
comp83168_c0	0	2.16	0.12	8.96	-8.84	19.97
comp13346_c0	0	0	0	8.81	-8.81	0.67
comp7931_c0	0.42	0.67	0.65	9.44	-8.79	18.07
comp7612_c1	0	0	0.87	9.62	-8.75	21.91
comp114551_c0	0	0	0	8.74	-8.74	11.09
comp104410_c0	2	1.61	1.3	10.04	-8.74	21.93
comp106056_c0	0.15	0	0	8.71	-8.71	20.72
comp874_c0	1.28	0.19	0	8.71	-8.71	21.46
comp7102_c0	1.75	1.32	1.09	9.8	-8.71	21.67
comp149504_c0	0	0.3	0.48	9.19	-8.71	14.74
comp9821_c0	0	0	0	8.7	-8.7	9.5
comp236_c0	2.15	2.4	1.78	10.47	-8.69	21.07
comp118453_c0	0.41	0.33	0	8.69	-8.69	14.42
comp99794_c0	0.58	1.39	0.32	8.91	-8.59	22.79
comp117313_c0	0.78	1.1	0.23	8.82	-8.59	22.81
comp197091_c0	0	0	0	8.59	-8.59	5.37
comp4913_c1	0.23	0.55	0.18	8.72	-8.54	21.06
comp121938_c0	0.38	0.93	0.69	9.17	-8.48	16.99
comp105697_c0	0.15	1.58	0.12	8.57	-8.45	13.72
comp121458_c0	1.05	0.68	1.89	10.34	-8.45	16.49
comp1054_c0	0.36	0.29	0.14	8.54	-8.4	13.47
comp153108_c0	0	0	0	8.36	-8.36	5.49
comp85663_c0	0.77	0.72	0.4	8.74	-8.34	13.87
comp85158_c0	0	0	0.15	8.48	-8.33	14.54
comp6065_c0	1.03	0.96	1.92	10.25	-8.33	18.06
comp114708_c0	0.82	0.55	0.42	8.65	-8.23	18.01
comp170345_c0	0.44	1.06	0.11	8.31	-8.2	16.83
comp3104_c1	0.18	0.15	0.14	8.27	-8.13	12.44
comp87070_c0	0.72	0.68	0	8	-8	8.3
comp9843_c0	0.07	0	0.11	8.1	-7.99	22.45
comp10311_c0	0	0.29	0.69	8.58	-7.89	7.58
comp187308_c0	0	0.12	0.24	8.06	-7.82	9.2
comp7612_c2	0	0	0.98	8.77	-7.79	12.76
comp10193_c0	0	0.71	0.41	8.19	-7.78	14.59
comp82725_c0	0.21	0.68	0	7.66	-7.66	13.54
comp166315_c0	0	0.45	0.14	7.77	-7.63	14.04
comp13356_c0	0.79	0.83	1.57	9.18	-7.61	22.11
comp45159_c0	0.07	0	0.11	7.71	-7.6	41.18
comp132727_c0	0.35	0.56	0	7.59	-7.59	8.97
comp107009_c0	0	0.4	0	7.54	-7.54	18.71
comp99066_c0	0.15	1.22	0.12	7.59	-7.47	15.34
comp9375_c0	0.18	1.21	0.27	7.66	-7.39	22.71
comp6325_c0	0.16	0.13	0	7.23	-7.23	16.64
comp71126_c0	0	0	0	7.16	-7.16	22.33
comp8610_c0	0.21	0	0	7.16	-7.16	19.73
comp82205_c0	0	0	0.44	7.59	-7.15	15.05
comp2943_c1	0.87	0.2	0.38	7.51	-7.13	12.16
comp6935_c0	0.66	0.38	0.44	7.52	-7.08	7.2
comp7610_c0	0.61	0.59	0.48	7.55	-7.07	14.01
comp700_c0	0.13	0.75	0.1	7.09	-6.99	10.59
comp7279_c0	0.27	1.29	0.48	7.47	-6.99	8.5
comp7807_c0	1.99	0.67	1.48	8.43	-6.95	16.21
comp396_c0	0.18	0.15	0.14	7.08	-6.94	8.76
comp154981_c0	0.25	0.82	0.3	7.23	-6.93	11.8
comp88321_c0	0	0.25	0	6.73	-6.73	23.71
comp119980_c0	0.14	0	0.11	6.83	-6.72	12.71
comp6695_c0	0.14	0.44	0.11	6.78	-6.67	18.36
comp2998_c0	0.24	0	0	6.59	-6.59	17.25
comp100314_c0	0	0	0	6.59	-6.59	11
comp6424_c0	0.31	0.63	0.48	6.96	-6.48	15.55
comp2655_c0	0.1	0.47	0.46	6.85	-6.39	18.36
comp2874_c0	0	0	0	6.34	-6.34	7.21
comp117830_c0	0.21	1.03	0.58	6.82	-6.24	16.28
comp11548_c1	0.37	0.74	0.14	6.34	-6.2	15.9
comp113253_c0	0.66	0.13	0.13	6.31	-6.18	13.11
comp1849_c0	0	0.09	0.09	6.21	-6.12	17.24
comp6633_c1	0	0	0.15	6.25	-6.1	12.49
comp171112_c0	0	0	0	6.08	-6.08	17.36
comp206592_c0	0.21	0.43	0	5.81	-5.81	9.3
comp10189_c1	0	0	0.14	5.86	-5.72	20.36
comp6954_c0	0.44	0.5	0.34	6.04	-5.7	11
comp60977_c0	1.57	0	0	5.7	-5.7	17.24
comp119324_c0	0.2	0.16	0.04	5.63	-5.59	22.24
comp8836_c0	0.71	0.11	0.94	6.43	-5.49	16.05
comp163970_c0	0	0.51	0	5.45	-5.45	12.87
comp1349_c0	0.34	0	0.26	5.65	-5.39	13.38
comp248108_c0	0	0.13	0	5.39	-5.39	13.4
comp170000_c0	0	0	0.32	5.07	-4.75	10.82
comp69572_c0	0.07	0	0.17	4.83	-4.66	37.09
comp2538_c0	0.1	0.17	0.32	4.7	-4.38	13.87
comp151167_c0	0	0	0	4.06	-4.06	10.3
comp12482_c0	15.34	27.1	9.15	7.97	1.18	6.09
comp49417_c0	1.65	5.93	1.2	0	1.2	0
comp7313_c0	24.26	15.63	1.27	0	1.27	0.08
comp218687_c0	8.52	7.97	1.81	0.18	1.63	0.69
comp6101_c0	6.78	12.68	3.56	1.87	1.69	2.6
comp11373_c0	12.01	6.03	1.84	0	1.84	0
comp158686_c0	7.09	10.27	3.73	1.56	2.17	0.37
comp8271_c1	8.42	14.18	3.27	1.08	2.19	1.56
comp2709_c0	9.84	4.97	2.23	0	2.23	0.37
comp3099_c0	6.64	13.08	2.28	0	2.28	0
comp114303_c0	7.16	8.91	2.86	0.54	2.32	0.69
comp173890_c0	4.96	7.66	2.5	0.14	2.36	0.13
comp107_c0	7.43	12	2.37	0	2.37	0.68
comp91128_c0	12.65	16.92	3.01	0.44	2.57	0.76
comp222_c0	3.35	6.04	2.6	0	2.6	0
comp176781_c0	7.8	4.68	2.8	0.19	2.61	0
comp11373_c1	24.23	17.14	2.64	0	2.64	0.26
comp11376_c0	16.62	25.1	3.26	0.47	2.79	1.36
comp7_c0	10.58	19.83	5.6	2.78	2.82	3.4
comp5480_c0	16.41	10.23	2.91	0.08	2.83	0
comp15338_c0	48.7	61.15	3.27	0.44	2.83	0.38
comp122270_c0	17.42	8.15	2.85	0	2.85	0.11
comp9075_c0	16.37	16.44	6.27	3.34	2.93	3.79
comp9194_c0	3.03	8.55	2.94	0	2.94	0
comp7466_c0	5.39	17.6	3.05	0	3.05	0.11
comp1245_c0	7.3	10.95	3.08	0	3.08	0
comp105527_c0	9.51	9.85	3.22	0	3.22	0
comp113166_c0	5.48	12.93	3.25	0	3.25	0.13
comp166638_c0	6.92	8.38	3.26	0	3.26	0
comp10301_c0	19.03	31.86	10.36	7.09	3.27	5.11
comp141477_c0	6.64	12.96	3.27	0	3.27	0
comp110856_c0	12.74	8.38	3.97	0.68	3.29	1.63
comp8032_c0	5.43	7.23	3.31	0	3.31	0
comp16046_c0	18.31	18.43	13.62	10.3	3.32	0
comp37_c1	11.63	4.62	3.86	0.53	3.33	0.34
comp8815_c0	9.79	5.03	3.46	0.08	3.38	0.22
comp12646_c0	4.55	8.52	3.38	0	3.38	0
comp9957_c0	25.33	32.95	9.4	6.02	3.38	7.76
comp7304_c0	13.59	15.9	7.46	4.04	3.42	0.16
comp95510_c0	16.56	14.36	7.16	3.72	3.44	2.06
comp3590_c0	41.78	52.69	15.42	11.87	3.55	17.33
comp8698_c1	11.82	4.31	3.56	0	3.56	0
comp9260_c0	9.47	4.25	3.6	0	3.6	0
comp8015_c1	9.35	13.53	3.75	0.09	3.66	0
comp75587_c0	17.15	29.84	8.41	4.68	3.73	8.35
comp123524_c0	10.08	12.76	5.44	1.7	3.74	2.44
comp12263_c0	9.87	13.57	7.31	3.55	3.76	3.46
comp4440_c0	1.92	4.17	3.77	0	3.77	0.03
comp4304_c0	2.15	4.82	3.77	0	3.77	0
comp147621_c0	11.62	4.22	3.77	0	3.77	0.35
comp109452_c0	15.59	12.13	4.74	0.93	3.81	0.25
comp5173_c1	13.37	23.14	4.62	0.79	3.83	2.47
comp6147_c0	7.12	13.45	4.29	0.43	3.86	3.7
comp9967_c0	5.17	4.33	3.88	0	3.88	0.17
comp126_c0	19.02	12.57	4.15	0.21	3.94	0.89
comp103463_c0	17.84	9.89	5.39	1.37	4.02	1.67
comp84968_c0	13.15	10.93	5.64	1.6	4.04	2.04
comp120484_c0	6.87	3.61	4.54	0.48	4.06	0.46
comp10281_c1	7	13.5	4.64	0.48	4.16	0.46
comp133148_c0	8.63	2.73	4.17	0	4.17	0.1
comp2553_c0	6.87	17.9	6.25	2.06	4.19	2.66
comp3325_c0	3.43	2.93	4.24	0	4.24	0
comp116_c0	7.18	4.35	4.31	0	4.31	0
comp176968_c0	3.76	13.27	5.63	1.3	4.33	1.24
comp8698_c2	16	7.12	4.95	0.57	4.38	0.73
comp136546_c0	11	12.27	5.14	0.75	4.39	2.15
comp8019_c1	35.07	35.24	15.07	10.66	4.41	6.3
comp10478_c1	6.89	9.7	4.95	0.5	4.45	1.9
comp1209_c0	13.6	22.5	11.46	7.01	4.45	7.01
comp15465_c1	5.96	22.86	4.64	0.17	4.47	0.17
comp102259_c0	7.88	4.19	4.48	0	4.48	0
comp71846_c0	12.28	16.8	4.51	0	4.51	0
comp8698_c3	21.56	16.99	5.47	0.92	4.55	1.8
comp71796_c0	2.18	7.77	4.6	0	4.6	0
comp9485_c1	15.92	26.74	9.71	5.1	4.61	7.19
comp8300_c0	14.64	23.26	8.45	3.79	4.66	8.36
comp812_c0	7.4	9.85	4.67	0	4.67	2.68
comp153973_c0	12.03	7.82	4.68	0	4.68	0.75
comp1733_c0	7.71	12.89	5.72	1	4.72	1.76
comp126009_c0	9.27	7.85	4.89	0.14	4.75	0.67
comp111517_c0	13.24	6.89	6.24	1.46	4.78	1.25
comp10156_c0	12.23	18.98	4.91	0.12	4.79	0.08
comp10827_c1	2.46	10.13	5	0.19	4.81	0.4
comp99033_c0	7.78	8.52	5.79	0.97	4.82	1.08
comp104592_c0	10.21	10.23	6.77	1.94	4.83	1.52
comp2496_c0	11.58	9.84	4.86	0	4.86	1.91
comp110419_c0	8.71	6.09	4.97	0	4.97	0
comp8867_c0	19.68	31.36	9.03	4.06	4.97	8.74
comp115289_c0	5.6	11.79	4.98	0	4.98	0
comp7052_c0	13.89	13.85	5.51	0.51	5	2.56
comp14035_c3	11.47	7.04	5.03	0	5.03	0
comp151655_c0	9.56	4.76	5.21	0.15	5.06	0
comp11856_c0	5.59	6.92	5.07	0	5.07	0.17
comp8300_c1	11.74	16.89	7.02	1.83	5.19	4.3
comp9003_c0	15.32	16.33	11.84	6.64	5.2	5.88
comp5045_c0	9.11	19.57	6.7	1.49	5.21	4.51
comp326_c1	8.82	7.45	5.43	0.19	5.24	0
comp8580_c1	20.32	13.78	5.31	0	5.31	1.45
comp124535_c0	5.57	14.08	7.87	2.51	5.36	3.14
comp5798_c0	28.46	20.8	10.3	4.92	5.38	6.18
comp115169_c0	9.54	4.58	6.72	1.32	5.4	1.61
comp5243_c0	9.47	12.8	6.29	0.89	5.4	0.57
comp76227_c0	11.08	24.16	7.99	2.57	5.42	3.4
comp92888_c0	15.41	17.82	7.19	1.76	5.43	5.15
comp123474_c0	12.11	13.13	5.92	0.48	5.44	1.24
comp8271_c2	7.6	15.02	6.93	1.47	5.46	1.76
comp9603_c0	16.6	11.49	5.53	0	5.53	0.15
comp1306_c0	10.52	16.83	8.68	3.14	5.54	5.21
comp11872_c1	9.56	20.93	9.96	4.41	5.55	3.73
comp3180_c0	14.17	5.94	5.58	0	5.58	0
comp248_c0	12.08	8.25	6.91	1.33	5.58	2.86
comp81720_c0	11.9	20.89	7.28	1.69	5.59	2.45
comp2649_c1	13.22	10.68	5.75	0.16	5.59	1.23
comp8115_c0	26.09	24.87	16.46	10.85	5.61	9.95
comp9615_c0	13.25	11	9.85	4.19	5.66	3.36
comp8000_c0	11.32	5.49	5.83	0.16	5.67	1.71
comp99206_c0	15.41	5.33	5.85	0.17	5.68	0.16
comp10606_c4	3.67	13.92	5.97	0.21	5.76	0.7
comp3806_c0	14.93	19.41	5.77	0	5.77	2.65
comp116517_c0	10.15	17.16	5.85	0	5.85	0.5
comp143557_c0	9.12	13.15	5.98	0.12	5.86	0
comp114358_c0	5.8	17.07	6.85	0.97	5.88	1.3
comp178975_c0	4.03	4.28	6.11	0.2	5.91	0.19
comp91877_c0	13.55	3.42	5.93	0	5.93	0
comp2744_c0	16.8	9.56	7.61	1.67	5.94	2.22
comp6354_c0	8.93	7.49	7.49	1.52	5.97	1.45
comp12801_c0	8.55	3.45	6.28	0.3	5.98	0.85
comp8620_c1	12.17	19.29	7.62	1.62	6	8.76
comp15784_c1	29.37	54.91	15.07	9.02	6.05	10.67
comp70_c0	17.11	11.95	7.92	1.86	6.06	4.32
comp207_c0	8.85	5.64	6.65	0.58	6.07	1.8
comp6703_c1	7.7	4.72	6.82	0.73	6.09	0.44
comp2496_c1	10.92	12.35	6.09	0	6.09	2.77
comp357_c0	16.2	11.06	11.16	5.04	6.12	4.25
comp107221_c0	9.55	10.47	6.5	0.32	6.18	0
comp76204_c0	7.36	6.29	6.22	0	6.22	1.5
comp54813_c0	6.34	3.68	6.23	0	6.23	2.29
comp1657_c0	8.47	2.24	6.25	0	6.25	0
comp8849_c0	11.99	15.4	9.39	3.14	6.25	4.83
comp4792_c0	20.7	17.04	11.97	5.71	6.26	5.99
comp10827_c2	4.06	10.53	6.59	0.32	6.27	1.06
comp74187_c0	11.81	12.05	6.29	0	6.29	1.3
comp118990_c0	16.7	4.13	6.29	0	6.29	0
comp6779_c0	13.56	16.11	7.12	0.82	6.3	1.87
comp1319_c0	21.09	7.29	6.57	0.27	6.3	0.32
comp9312_c2	3.08	11.08	7.98	1.68	6.3	0.11
comp131381_c0	13.33	5.74	6.32	0	6.32	0
comp14192_c0	17.07	7.58	6.39	0	6.39	0.35
comp107085_c0	11.64	2.98	6.39	0	6.39	0
comp85427_c0	19.52	13.17	11.81	5.4	6.41	4.38
comp10551_c2	21.15	30.77	14.38	7.97	6.41	10.69
comp160786_c0	9.93	6.31	7.42	0.99	6.43	2.96
comp14439_c0	5.86	6.57	6.47	0	6.47	0.17
comp5489_c1	5.51	15.11	7.56	1.08	6.48	4.93
comp5310_c0	4.48	19.28	7.97	1.47	6.5	0.4
comp11420_c1	16.67	14.25	9.15	2.62	6.53	5.01
comp93835_c0	9.41	23.18	8.91	2.37	6.54	4.1
comp128393_c0	8.9	12.8	7.52	0.96	6.56	1.5
comp2335_c0	10.34	8.03	9.9	3.34	6.56	1.69
comp9654_c0	27.06	28.42	14.64	8.08	6.56	15.12
comp7366_c0	18.51	4	6.58	0	6.58	0
comp16566_c1	13.81	7.58	6.59	0	6.59	0.23
comp6984_c0	17.25	13.57	8.02	1.43	6.59	4.05
comp169748_c0	3.72	3.84	6.6	0	6.6	0
comp2795_c0	7.5	4.96	6.63	0	6.63	0.61
comp10072_c0	22.01	20.05	8.4	1.76	6.64	8.77
comp117928_c0	11.84	6.78	7.18	0.51	6.67	0.37
comp185157_c0	4.81	6.72	7.19	0.52	6.67	0.33
comp12495_c0	11.25	22.25	9.57	2.89	6.68	5.8
comp6455_c1	10.89	20.99	10.47	3.78	6.69	3.84
comp100551_c0	13.97	7.15	6.89	0.18	6.71	0.18
comp1535_c0	14.27	4.56	6.71	0	6.71	0.22
comp92161_c0	16.2	4.7	7.22	0.51	6.71	0.49
comp122481_c0	6.6	10.17	7.47	0.75	6.72	1.61
comp125977_c0	8.26	5	6.72	0	6.72	2.01
comp60094_c0	11.58	25.81	9.45	2.71	6.74	1.05
comp104372_c0	20.23	10.66	10.06	3.32	6.74	1.76
comp2150_c0	17.35	7.91	6.75	0	6.75	0.33
comp153126_c0	12.47	8.82	6.76	0	6.76	0
comp10551_c1	14.57	22.15	9.95	3.19	6.76	6.4
comp87881_c0	9.08	14.52	7.76	1	6.76	1.91
comp6786_c0	10.64	22.9	10.3	3.54	6.76	4.97
comp8631_c0	31.81	27.34	18.11	11.34	6.77	11.35
comp137840_c0	10.22	6.12	6.79	0	6.79	0
comp11647_c0	19.12	30.52	10.4	3.6	6.8	5.24
comp12984_c0	11.31	8.89	7.77	0.96	6.81	1.44
comp7831_c0	24.47	7.33	7.24	0.41	6.83	0
comp78869_c0	14.4	6.47	6.88	0	6.88	0
comp168000_c0	1.97	7.31	6.89	0	6.89	0
comp75421_c0	9.27	20.8	10.42	3.53	6.89	2.61
comp6683_c0	11.32	13.19	9.98	3.09	6.89	3.85
comp103158_c0	8.07	1.79	6.9	0	6.9	0
comp8189_c0	17.15	43.67	15.95	9.04	6.91	7.94
comp8580_c0	26.72	16.11	7.18	0.25	6.93	1.18
comp12620_c0	9.25	6.64	6.97	0	6.97	0
comp85210_c0	14.1	17.5	9.33	2.36	6.97	2.82
comp9336_c0	11.29	10.31	7	0	7	0.15
comp1911_c0	9.6	6.46	7	0	7	0
comp10606_c2	4.64	12.86	7.38	0.38	7	0.72
comp79053_c0	9.15	10.88	7.02	0	7.02	0
comp691_c0	10.52	2.1	7.02	0	7.02	0.27
comp248_c1	6.78	17.68	8.92	1.83	7.09	4.08
comp322_c0	14.28	5.61	7.34	0.24	7.1	0.82
comp198184_c0	8.49	2.06	7.1	0	7.1	0
comp74093_c0	23.14	4.78	7.12	0	7.12	0
comp149286_c0	10.29	5.89	7.4	0.24	7.16	0.23
comp5735_c0	6.89	17.72	7.85	0.67	7.18	2.51
comp74430_c0	13.65	8.85	9.33	2.12	7.21	2.4
comp69351_c0	24.12	21.04	12.35	5.11	7.24	9.24
comp175_c1	10.02	19.42	7.72	0.46	7.26	1.05
comp51971_c0	5.8	14.69	7.29	0	7.29	0
comp1050_c0	24.95	12.81	7.3	0	7.3	0.14
comp8144_c2	8.38	19.66	8.88	1.58	7.3	2.47
comp102565_c0	10.47	15.59	8.53	1.22	7.31	3.66
comp402_c0	12.58	2.35	7.32	0	7.32	0
comp92345_c0	2.1	4.92	7.32	0	7.32	0
comp222_c1	16.04	20.27	7.33	0	7.33	2.74
comp78_c0	10.99	9.9	8.55	1.18	7.37	2.52
comp7784_c0	17.66	31.87	11.22	3.82	7.4	6.45
comp16042_c1	68.94	55.59	27.35	19.93	7.42	23
comp11139_c1	17.27	16.19	12.54	5.11	7.43	6.44
comp115573_c0	13.28	7.97	7.43	0	7.43	0
comp110352_c0	4.68	12.95	8.84	1.4	7.44	0.9
comp107207_c0	7.39	23.77	8.71	1.27	7.44	1.91
comp110985_c0	7.12	8.84	8.63	1.15	7.48	1.96
comp15301_c1	40.26	14.99	7.55	0.06	7.49	0.67
comp12597_c0	18.21	35.05	8.8	1.28	7.52	2.23
comp30434_c0	39.38	61.45	18.89	11.34	7.55	0.05
comp1562_c0	18.67	8.44	8.84	1.23	7.61	2.45
comp353_c0	19.31	8.49	9.43	1.8	7.63	1.92
comp5686_c0	17.27	11.31	8.75	1.09	7.66	0.11
comp70846_c0	13.86	22.65	9.01	1.34	7.67	3.42
comp106971_c0	10.95	19.29	9.68	2.01	7.67	5.19
comp9940_c0	14.56	10.56	11.07	3.4	7.67	4.7
comp1004_c0	16.64	10.1	12.07	4.39	7.68	3.61
comp10224_c0	17.28	12.79	10.18	2.47	7.71	3
comp114294_c0	8	4.57	7.9	0.18	7.72	1.22
comp9918_c0	16.03	14.84	12.93	5.19	7.74	2.98
comp2626_c0	17.14	11.68	8.75	1	7.75	3.47
comp2856_c0	6.72	6.36	7.77	0	7.77	1.55
comp2823_c0	12.25	20.28	10.6	2.8	7.8	7.48
comp74047_c0	21.29	11.26	8.91	1.1	7.81	2.1
comp10973_c0	35.61	24.45	19.8	11.92	7.88	8.29
comp9438_c0	10.86	5.22	8.53	0.61	7.92	0.75
comp81248_c0	24.16	15.53	12.87	4.95	7.92	6.9
comp69720_c0	10.49	5.84	8.05	0.13	7.92	0.51
comp16043_c0	38.11	38.87	14.35	6.4	7.95	6.15
comp140918_c0	8.89	6.26	7.95	0	7.95	0
comp7640_c0	34.11	25.58	16.85	8.86	7.99	4.54
comp175_c0	8.68	19.13	8.81	0.79	8.02	2.28
comp94049_c0	13.11	19.42	8.63	0.61	8.02	2.06
comp10638_c1	17.03	7.92	8.05	0	8.05	0
comp159022_c0	9.12	2.69	8.05	0	8.05	0.47
comp16142_c2	14.57	18.11	11.78	3.72	8.06	5.8
comp133930_c0	3.49	5.29	8.08	0	8.08	0
comp8091_c0	8.85	12.89	9.03	0.95	8.08	0.78
comp1971_c0	15.07	26.27	11.54	3.39	8.15	9.55
comp93238_c0	7.17	19.37	9.76	1.61	8.15	1.79
comp94604_c0	4.41	23.85	8.15	0	8.15	0
comp102224_c0	6.77	8.19	8.17	0	8.17	0.8
comp57738_c0	37.92	22.43	17.27	9.09	8.18	6.68
comp80551_c0	11.37	18.63	10.56	2.38	8.18	7.2
comp4656_c0	10.11	29.18	9.13	0.94	8.19	4.22
comp8168_c0	17.08	6.52	8.61	0.35	8.26	0.17
comp7202_c0	14.59	6.81	9.79	1.5	8.29	3.59
comp9441_c1	16	26.47	15.32	7	8.32	8.56
comp11420_c0	21.01	16.32	12.73	4.35	8.38	4.16
comp98994_c0	17.23	8.16	9.57	1.15	8.42	4.16
comp10606_c1	5.47	19.77	9.43	1	8.43	0.32
comp12303_c0	18.63	17.92	14.89	6.41	8.48	8.07
comp9957_c1	16.03	18.09	9.75	1.25	8.5	3.86
comp12505_c1	13.14	12.13	9.09	0.58	8.51	0.56
comp13166_c0	21.09	11.57	11.66	3.12	8.54	4.66
comp10789_c0	11.45	21.03	8.65	0.1	8.55	11.54
comp101275_c0	15.12	17.83	9.8	1.23	8.57	0.86
comp11420_c2	13.82	9.36	9.86	1.27	8.59	1.92
comp12292_c0	17.79	11.47	10.08	1.48	8.6	1.54
comp119931_c0	9.85	6.45	8.6	0	8.6	0.83
comp5939_c1	22.64	7.51	8.6	0	8.6	1.57
comp110832_c0	9.56	18.89	9.1	0.46	8.64	1.47
comp10014_c0	17.45	25.6	11.61	2.97	8.64	3.92
comp5503_c0	24.37	15.78	11.96	3.29	8.67	1.98
comp132666_c0	9.54	5.57	8.68	0	8.68	1.44
comp67311_c0	12.17	15.68	11.75	3.06	8.69	5.48
comp15617_c1	18.05	5.53	8.71	0	8.71	0.24
comp670_c0	21.42	9.95	8.73	0	8.73	0.09
comp97336_c0	5.18	12.68	9.36	0.62	8.74	2.69
comp76907_c0	20.62	21.45	8.76	0	8.76	11.27
comp116070_c0	12.9	14.06	10.12	1.34	8.78	3.25
comp4736_c0	13	7.35	10.43	1.62	8.81	4.48
comp10638_c2	14.35	10.94	8.81	0	8.81	0.04
comp73975_c0	21.55	19.05	9.78	0.96	8.82	5.85
comp6683_c1	19.99	15.49	12.77	3.95	8.82	5.09
comp116417_c0	10.89	8.79	8.98	0.15	8.83	0
comp118984_c0	8.8	16.94	9.84	1.01	8.83	1.38
comp8846_c0	28.18	47.9	10.26	1.43	8.83	2.89
comp7222_c0	15.36	11.59	9.44	0.6	8.84	8.86
comp84071_c0	8.68	11.9	11.74	2.89	8.85	3.72
comp98661_c0	18.26	16.02	9.96	1.11	8.85	1.84
comp106306_c0	9.93	11.67	8.86	0	8.86	6.13
comp12391_c0	28.65	38.3	22.62	13.76	8.86	11.61
comp7853_c1	8.07	4.92	9.21	0.33	8.88	0
comp8620_c0	10.56	13.26	9.73	0.85	8.88	6.99
comp9260_c1	16.13	13.37	9.89	1	8.89	0
comp6523_c1	8.37	13.62	11.57	2.68	8.89	2.68
comp102505_c0	10.07	9.29	11.67	2.78	8.89	3.03
comp115867_c0	10.85	6.96	8.91	0	8.91	0
comp102044_c0	8.53	10.49	11.35	2.43	8.92	3.1
comp129592_c0	6.44	9.4	10.97	2.05	8.92	0.98
comp19177_c0	7.86	39.1	8.94	0	8.94	0
comp11382_c0	12.66	9.63	11.7	2.74	8.96	3.61
comp145936_c0	9.32	8.88	9.08	0.1	8.98	0.2
comp92068_c0	10.76	9.89	11.78	2.77	9.01	3.18
comp15370_c0	35.23	33.2	24.71	15.7	9.01	12.14
comp14484_c0	41.78	28.1	24.16	15.11	9.05	14.35
comp8658_c0	23.62	17.97	12.83	3.77	9.06	6.44
comp7499_c0	7.83	4.17	9.56	0.5	9.06	0.8
comp78436_c0	10.73	14.12	10.98	1.9	9.08	3.02
comp91680_c0	13.06	8.39	11.05	1.97	9.08	2.18
comp138712_c0	14.9	5.74	9.09	0	9.09	0
comp86148_c0	14.99	13.61	10.45	1.36	9.09	3.44
comp13864_c0	20.73	20.61	18.28	9.17	9.11	0.15
comp2939_c0	26.94	13.68	9.49	0.37	9.12	0.14
comp84227_c0	10.4	20.75	10	0.87	9.13	2.57
comp95146_c0	3.94	8.9	9.34	0.18	9.16	0
comp14035_c0	12.47	7.79	9.17	0	9.17	0
comp11356_c0	19.65	10.76	10.16	0.96	9.2	0.09
comp9147_c0	14.37	12.95	9.81	0.6	9.21	0.64
comp17260_c1	9.73	17.73	11.88	2.67	9.21	3.1
comp81364_c0	15.35	11.7	9.55	0.32	9.23	0.3
comp8919_c0	30.41	7.01	9.25	0	9.25	0.08
comp13018_c0	15.39	9.56	10.78	1.49	9.29	2.66
comp129_c0	12.39	15.35	11.78	2.49	9.29	5
comp110433_c0	12.19	2.99	9.72	0.43	9.29	0.28
comp14557_c0	25.07	14.57	16.84	7.53	9.31	6.75
comp70513_c0	2.57	9.58	9.61	0.3	9.31	0.14
comp3668_c0	14.91	7.2	11.81	2.49	9.32	1.07
comp7629_c0	24.83	6.29	9.33	0	9.33	0
comp11085_c0	14.46	8.08	9.35	0	9.35	0
comp2184_c0	7.06	3.76	9.36	0	9.36	0
comp95457_c0	11.78	10.4	10.39	1.03	9.36	2.11
comp12272_c0	24.39	14.7	16.5	7.12	9.38	7.07
comp8992_c0	20.45	8.65	9.89	0.5	9.39	3.04
comp14650_c1	7.31	14.66	9.82	0.41	9.41	1.09
comp4044_c0	15.42	13.36	14.09	4.61	9.48	1.78
comp37_c0	19.06	10.94	10.13	0.63	9.5	0.87
comp10074_c0	31.96	16.7	15.75	6.25	9.5	6.23
comp2741_c1	13.49	9.53	9.66	0.14	9.52	0.14
comp123284_c0	13.38	9.21	10.08	0.53	9.55	2.02
comp56534_c0	27.91	21.12	12.64	3.08	9.56	10.73
comp5525_c1	28.71	15.15	14.16	4.53	9.63	5.28
comp10827_c0	5.52	16.63	9.64	0	9.64	1.08
comp8248_c0	24.5	14.48	17.88	8.23	9.65	6.94
comp71309_c0	12.38	27.59	11.23	1.57	9.66	3.69
comp12093_c2	26.57	22.5	17.47	7.78	9.69	9.61
comp6273_c0	11.53	8.36	10.8	1.1	9.7	2.69
comp6404_c1	12.28	12.43	10.36	0.65	9.71	4.17
comp138472_c0	6.71	7.51	9.71	0	9.71	0
comp12171_c0	4.94	13.21	9.72	0	9.72	0
comp69624_c0	22.76	24.33	16.31	6.58	9.73	7.45
comp10699_c0	10.54	6.65	9.74	0	9.74	0
comp9075_c1	22.99	17.92	14.16	4.4	9.76	3.21
comp6283_c0	29.8	19.7	15.71	5.95	9.76	11.98
comp14656_c0	9.65	5.51	10.35	0.58	9.77	2.53
comp17077_c0	43.78	36.19	22.17	12.39	9.78	11.99
comp637_c0	21.2	11.84	16.41	6.63	9.78	5.04
comp8271_c0	10.49	13.73	11.25	1.46	9.79	1.9
comp66228_c0	22.81	11.97	15.35	5.56	9.79	6.44
comp9296_c0	13.91	10.78	10.15	0.35	9.8	0.56
comp91645_c0	11.57	10.22	12.89	3.07	9.82	1.68
comp91804_c0	16.09	14.89	14	4.17	9.83	5.19
comp11495_c1	11.57	17.37	12.96	3.13	9.83	5.8
comp105316_c0	9.48	7.66	9.84	0	9.84	0
comp7903_c0	5.76	12.76	11.38	1.52	9.86	0.4
comp5239_c0	9.37	11.19	12.45	2.55	9.9	0
comp11356_c1	16.86	5.76	10.41	0.5	9.91	0.16
comp13104_c0	17.45	13.47	12.48	2.56	9.92	2.14
comp3598_c0	5.73	6.87	9.93	0	9.93	0
comp4960_c0	15.71	7.43	10.96	1.01	9.95	0.48
comp76254_c0	6.35	9.73	11.4	1.45	9.95	2.09
comp95816_c0	19.9	17.26	11.09	1.11	9.98	1.59
comp95386_c0	13.51	5.35	10	0	10	0
comp43050_c0	16.93	31.35	13.97	3.95	10.02	8.35
comp67977_c0	14.12	24.79	10.03	0	10.03	0
comp103247_c0	17.72	6.94	10.03	0	10.03	0.24
comp78014_c0	16.38	20.45	11.09	1.06	10.03	3.86
comp62243_c0	24.14	15.74	12.34	2.3	10.04	4.87
comp6455_c0	17.29	26.36	15.52	5.38	10.14	5.68
comp4891_c0	19.6	17.24	16.09	5.94	10.15	5.25
comp39158_c0	8.26	19.55	11.24	1.05	10.19	0.17
comp88563_c0	14	13.81	11.1	0.88	10.22	2.17
comp102481_c0	15.14	5.27	10.91	0.69	10.22	0.88
comp5215_c0	11.07	12.01	10.23	0	10.23	2.78
comp993_c0	16.91	11.87	11.64	1.41	10.23	5.3
comp8599_c0	14.08	24.22	11.52	1.27	10.25	4.34
comp5105_c0	21.44	10	13.7	3.45	10.25	2.85
comp12015_c1	13.52	13.3	12.29	2	10.29	2.39
comp15120_c1	10.36	21.21	12.94	2.63	10.31	7.83
comp8227_c0	21.31	18.22	18.79	8.47	10.32	7.55
comp10466_c0	31.94	14.86	10.34	0	10.34	0.31
comp4960_c1	17.44	5.8	10.58	0.24	10.34	1.61
comp14018_c0	12.05	27.09	20.12	9.77	10.35	3.36
comp95757_c0	11.03	25.24	12.68	2.28	10.4	5.46
comp10333_c0	23.08	8.55	10.49	0.08	10.41	0.4
comp10794_c0	19.25	6.81	10.63	0.22	10.41	1.27
comp111944_c0	12.65	11.27	10.45	0	10.45	0
comp78161_c0	13.28	9.06	12.14	1.69	10.45	1.15
comp5651_c0	15.25	26.12	14.19	3.73	10.46	6.72
comp11872_c3	23.72	17.76	12.63	2.17	10.46	2.49
comp6350_c0	22.14	17.1	16.31	5.84	10.47	4.1
comp10436_c0	13.77	18.35	12.52	2.01	10.51	0
comp1568_c0	13.71	11.2	12.09	1.57	10.52	2.72
comp61326_c0	14.46	20.35	10.53	0	10.53	0
comp7069_c1	15.43	9.22	12.73	2.16	10.57	1.93
comp190342_c0	7.67	2.25	10.57	0	10.57	0
comp68519_c0	13.81	11.7	12.34	1.75	10.59	4.27
comp4757_c0	21.74	33.09	15.13	4.53	10.6	4.08
comp88912_c0	14.39	8.9	13.92	3.27	10.65	4.87
comp6323_c0	25.25	12.65	15.69	5.03	10.66	5.53
comp92251_c0	13.6	3.04	10.69	0	10.69	0
comp16586_c0	19.69	44.6	18.53	7.82	10.71	8.77
comp46661_c0	6.67	18.42	10.72	0	10.72	0
comp4013_c0	24.59	34.97	14.81	4.06	10.75	12
comp112502_c0	17.19	3.6	10.78	0	10.78	0
comp79896_c0	12.75	12.24	11.58	0.79	10.79	0
comp7434_c0	13.52	7.33	10.84	0	10.84	0
comp16073_c1	13.36	11	14.88	4.04	10.84	3.28
comp10509_c0	12.69	13.72	12.96	2.12	10.84	5.87
comp6080_c0	12.23	9.46	13.95	3.1	10.85	3.52
comp72584_c0	21.66	6.61	10.86	0	10.86	0.14
comp12728_c1	17.06	6.89	11.42	0.56	10.86	0.71
comp11380_c2	16.09	14.21	13.27	2.4	10.87	2.21
comp14107_c0	45.99	18.01	11.02	0.13	10.89	0.05
comp4028_c0	36.09	28.25	23.07	12.17	10.9	8.08
comp48443_c0	15.72	13.03	10.94	0	10.94	1.11
comp68972_c0	22.6	14.17	13.66	2.72	10.94	4.69
comp11604_c0	18.4	33.96	14.28	3.31	10.97	3.75
comp10690_c0	28.22	47.08	20.15	9.16	10.99	13.21
comp121363_c0	18.2	6.94	11.08	0.08	11	0
comp1196_c0	7.64	12.03	12.82	1.82	11	0.87
comp54424_c0	10.67	15.43	14.78	3.75	11.03	6.87
comp45729_c0	11.83	9.41	11.05	0	11.05	2.6
comp7644_c0	16.62	20.13	15.6	4.52	11.08	9.34
comp142848_c0	10.96	6.58	11.55	0.45	11.1	0.26
comp247_c1	12.34	12.3	11.14	0	11.14	0
comp71780_c0	19.62	19.31	19.1	7.95	11.15	7.73
comp95251_c0	15.17	11.04	12.19	1.03	11.16	2.05
comp12319_c0	11.09	4.6	11.29	0.1	11.19	0
comp435_c0	11.63	12.39	11.68	0.45	11.23	2.17
comp103555_c0	6.68	7.77	11.24	0	11.24	0
comp111531_c0	10.89	10.17	13.23	1.99	11.24	3.31
comp7781_c0	22.41	15.76	18.51	7.25	11.26	7.19
comp11555_c0	40.17	44.01	12.37	1.08	11.29	0.77
comp10853_c0	8.79	17.14	11.53	0.23	11.3	0.67
comp102297_c0	12.43	20.51	12.44	1.14	11.3	4.01
comp55076_c0	32.33	40.68	11.52	0.21	11.31	0.48
comp12691_c0	18.61	40.97	22.34	11.02	11.32	12.33
comp81357_c0	18.81	9.83	13.09	1.76	11.33	4.51
comp5940_c0	18.28	15.43	20.26	8.92	11.34	6.23
comp47673_c0	15.6	7.43	11.36	0	11.36	5.72
comp91106_c0	5.15	13.83	11.38	0	11.38	0
comp11305_c0	29.22	29.73	21.87	10.49	11.38	9.39
comp8067_c0	15.84	13.77	11.39	0	11.39	3.02
comp15463_c0	21.99	37.57	19.04	7.64	11.4	10.86
comp62844_c0	27.4	17.73	11.48	0.08	11.4	0.07
comp7944_c0	22.39	26.01	14.38	2.98	11.4	4.56
comp5577_c0	22.37	24.27	16	4.6	11.4	4.68
comp4925_c0	16.98	11.6	14.58	3.18	11.4	9.59
comp6321_c0	17.81	25.81	13.37	1.96	11.41	3.89
comp5577_c1	10.68	16.04	13.11	1.69	11.42	4.04
comp161021_c0	15.54	3.22	11.44	0	11.44	0
comp430_c0	9.58	9.92	13.64	2.19	11.45	2.75
comp125500_c0	12.18	8.43	11.46	0	11.46	0
comp9247_c0	7.76	23.52	13.8	2.31	11.49	3.54
comp1514_c0	13.44	10.37	14.19	2.69	11.5	1.72
comp84726_c0	8.7	14.35	14.86	3.36	11.5	1.69
comp12697_c0	12.97	14.98	12.89	1.38	11.51	1.61
comp630_c0	16.86	10.42	13.69	2.14	11.55	6.79
comp10551_c0	16.47	20	15	3.42	11.58	5.03
comp14496_c0	30.23	8.55	12.55	0.95	11.6	0.38
comp48134_c0	28.82	26.68	23.47	11.84	11.63	6.7
comp12801_c1	23.78	7.34	13.6	1.96	11.64	1.04
comp7033_c0	7.69	18.87	13.96	2.3	11.66	4.85
comp3720_c0	20	20.89	18.08	6.41	11.67	11.56
comp15920_c2	19.41	26.46	15.59	3.92	11.67	6.94
comp6040_c1	13.09	11.69	13.76	2.08	11.68	3.61
comp83978_c0	20.51	12.19	15.2	3.51	11.69	6.72
comp15149_c0	21.43	41.08	21.01	9.3	11.71	10.06
comp8698_c0	38.58	14.76	11.92	0.2	11.72	0.76
comp82493_c0	13.21	8.12	13.41	1.68	11.73	3.79
comp9013_c0	18.35	25.55	15.89	4.12	11.77	6.2
comp11380_c0	21.09	22.57	17.3	5.52	11.78	4.36
comp7381_c1	15.6	13.31	13.91	2.12	11.79	5.23
comp9147_c1	23.06	18.37	12.29	0.49	11.8	1.76
comp13439_c0	13.28	28.01	16.1	4.28	11.82	0.75
comp11716_c0	29.68	35.91	19.54	7.71	11.83	10.52
comp145229_c0	5.86	4.99	11.83	0	11.83	0.14
comp101495_c0	8.96	18.34	13.17	1.3	11.87	4.9
comp6404_c0	10.74	11.61	12.89	1.02	11.87	4.56
comp111951_c0	11.53	7.29	12.18	0.3	11.88	0.97
comp11616_c0	24.84	13.44	16.97	5.08	11.89	4.09
comp9806_c0	20.46	29.17	18.67	6.74	11.93	14.01
comp7200_c0	14.12	14.73	13.98	2.04	11.94	6.93
comp130072_c0	10.19	10.12	11.96	0	11.96	0
comp11041_c0	21.97	46.55	15.47	3.49	11.98	8.02
comp8337_c0	17.11	15.77	13.07	1.08	11.99	7.88
comp72199_c0	15.24	19.96	13.62	1.62	12	3.19
comp8086_c0	14.29	15.91	16.56	4.56	12	5.12
comp240_c0	7.08	10.96	12.55	0.55	12	2.11
[truncated: 914 more rows]

[truncated: 5 more sheets: Table S5, Table S6, Table S7, Table S8, Table S9]
